# Supplementary material for: New candidate genes for the fine regulation of the colour of grapes
Source: J Exp Bot. 2015 Jun 12;66(15):4427–40. doi: 10.1093/jxb/erv159 (PMC4507754; doi:10.1093/jxb/erv159)
Supplement: Supplementary Data [file supp_erv159_jexbot144097_file001.xlsx]

## Sheet: TabS5
Supplementary Table S5. List of QTLs for anthocyanin content and composition identified in the Syrah x Pinot Noir progeny in four seasons. Abbreviations: SIM = simple interval mapping; MQM = multiple interval mapping; LG = linkage group; LOD peak = LOD value at peak position; LOD peak (cM) = LOD peak position in centiMorgan; marker = closest marker to the LOD peak position; marker (cM) = marker p…
Analysis	Trait	Year	LG	LOD peak	LOD peak (cM)	Marker	Marker (cM)	KW	Marker GIC	5%LG	5%GW	1-LOD CI (cM)	Flanking markers	%expl var	%expl var marker
MQM	Cya3M_whole progeny	2007	2	10.77	46.58	SNP7054		*******	0.542	3	6	46.544-46.580	SNP0060-SNP7054	39.1
			4	3.33	3.929	SNP0068	2.929	-	0.948	2.7	6	2.929-7.728	SNP0068-SNP7013	6.4	5.9
						SNP4065	6.728	-	0.991						5.2
		2008	1	6.05	1.878	SNP15046		-	0.999	2.8	7.5	1.878-1.929	SNP15046-SNP3014	11.1
		SNP4065		6.05	1.929	SNP3014		-	0.999					11.1
			2	11.93	46.58	SNP7054		*******	0.541	2.8	7.5	46-544-46.580	SNP0060-SNP7054	25.3
			4	3.91	2.929	SNP6121		-	0.955	2.9	7.5	2.929-7.728	SNP0068-SNP7013	6.9
		2009	1	4.73	8.644	SNP8159		**	0.992	2.9	7.6	2.210-8.644	SNP7224-SNP8159	10.2
			2	8.6	45.948	SNP7234		*******	0.985	2.9	7.6	45.450-45.948	COLOR-SNP7234	19.7
		2011	2	9.34	46.542	SNP4071		*******	0.994	3.4	6.4	46.252-46.542	SNP7253-SNP4071	40.5
MQM	Cya3M_colored progeny	2007	4	3.65	2.929	SNP0068		****	0.949	2.9	5.2	2.855-5.929	SNP6121-SNP4065	18.7
		2008	1	4.86	1.724	SNP8046	0.724	*****	0.998	2.9	5.1	0.402-1.724	SNP15044-SNP15046	15.6	15.5
						SNP15046	1.878	-	0.999						0.2
			4	3.85	1	SNP0051	0	*****	0.957	3.1	5.1	0.000-1.595	SNP0051-SPO6018	12.3	12.3
						SNP6018	1.595	*****	0.985						12.1
		2009	1	5.1	0.402	SNP15044		*******	0.988	3.4	8.2	0.000-0.402	SNP5051-SNP15044	19.3
		2011	-
MQM	Peo3M_whole progeny	2007	2	16.4	46.58	SNP7054		*******	0.542	2.9	4.5	46.58	SNP7054	59.3
			9	3.68	23.274	SNP4102		**	0.583	3	4.5	23.236-23.274	SNP7200-SNP4102	10.5
		2008	2	21.46	47.132	1031E14R		*******	0.529	2.8	4.7	47.132	1031E14R	65.1
			9	3.94	23.056	SNP7158		-	0.953	3.1	4.7	18.957-23.236	SNP8057-SNP7200	4.9
			18	3.4	78.833	SNP0134		**	0.968	2.8	4.7	74.623-80.591	SNP8201-SNP5058	4.3
		2009	2	16.96	47.132	1031E14R		*******	0.529	3	4.9	46.580-47.132	SNP7054-1031E14R	55.7
			18	4.99	78.142	SNP0111	77.142	****	0.95	2.9	4.9	74.623-81.808	SNP8201-SNP4095	6.9	6.8
						SNP0134	78.833	****	0.968			88.136-91.674	SNP6054-SNP6162		6.4
				4.35	90.674	SNP0113		-	0.979			95.048-95.153	SNP0120-SNP5053	0.4
		2011	2	15.36	46.544	SNP0060		*******	0.993	2.9	6.2	46.542-46.544	SNP4071-SNP0060	57.4
SIM/MQM	Peo3M_colored progeny	2007	4	3.17	2.929	SNP0068		**	0.949	2.8	4.4	1.595	SNP6018	21.4
												2.855-3.929	SNP6121-SNP4065
			9	3.54	23.274	SNP4102		****	0.596	2.8	4.4	23.236-23.274	SNP7200-SNP4102	32.8
		2008	6	5.52	12.251	SNP6081		*	0.503	3.6	5.1	12.251-18.445	SNP6081-SNP7293	62.2
		SNP7293	9	5.13	23.056	SNP7158		*	0.956	3.4	5.1	22.519-23.056	SNP0058-SNP7158	12.8
		2009	4	2.9	9.034	SNP7013	8.034	*****	0.993	2.9	4.7	9.034	SNP7013-SNP8164	12	11.1
						SNP8164	10.699	****	0.992						10.6
		2011	6	4.13	18.445	SNP7293		-	0.526	3	4.6	13.251-18.445	SNP6081-SNP7293	41.6
		SNP6081	9	3.94	23.274	SNP4102		**	0.596	2.9	4.6	23.274	SNP4102	49.2
MQM	Del3M_whole progeny	2007	1	9.02	2.154	SNP12122		***	0.998	2.7	9	1.724-4.210	SNP8046-SNP8159	16.2
		SNP15044	2	11.39	45.45	COLOR		*******	0.989	3.1	9	45.450-45.948	COLOR-SNP7234	28.8
		SNP7234	4	3.76	3.929	SNP0068	2.929	-	0.948	2.9	9	2.929-7.728	SNP0068-SNP7013	9.1	8.5
				3.76	4.929	SNP4065	6.728	-	0.991					9.1	7.8
		2008	1	6.26	4.21	SNP7224	2.21	**	0.992	3.1	7.5	2.210-8.644	SNP7224-SNP8159	10.5	9.2
		SNP4071				SNP8159	8.644	*	0.992						9
			2	19.86	46.252	SNP7253		*******	0.989	3.3	7.5	46.252-46.542	SNP7253-SNP4071	38.7
			4	3.23	3.929	SNP0068	2.929	-	0.953	2.8	7.5	2.929-7.728	SNP0068-SNP7013	5.2	5
						SNP4065	6.728	-	0.992						4.7
		2009	1	8.42	8.21	SNP7224	2.21	***	0.992	2.9	6	4.210-8.644	SNP7224-SNP8159	15	11.5
						SNP8159	8.644	****	0.992						14.7
			2	16.06	45.948	SNP7234		*******	0.985	2.9	6	45.450-45.948	COLOR-SNP7234	31.4
			4	3.06	12.699	SNP8164	10.699	*	0.993	2.7	6	9.034-15.699	SNP7013-SNP6078	5.5	4.3
						SNP6078	16.219	-	0.966						1
		2011	2	11.21	46.542	SNP4071		*******	0.994	3	6.3	46.252-46.542	SNP7253-SNP4071	46.3
MQM	Del3M_colored progeny	2007	1	6.61	2.154	SNP12122		*****	0.998	3.3	7	1.724-4.210	SNP8046-SNP8159	18
		SNP15044		6.61	2.21	SNP7224		*****	0.998					18
			2	4.61	44.13	SNP8200		*******	1	4.5	7	44.13	SNP8200	16.9
			4	4.34	4.929	SNP0068	2.929	***	0.949	2.9	7	2.929-7.728	SNP0068-SNP7013	17.4	16.1
						SNP4065	6.728	*	0.989						14.7
		2008	1	6.51	0.724	SNP8046		*****	0.988	3.3	7.4	0.724-1.878	SNP8046-SNP15046	17.1
		SNP15046	2	9.4	46.252	SNP7253		*******	0.97	3.8	7.4	46.252-46.542	SNP7253-SNP4071	25.9
		SNP4071	4	4.23	4.929	SNP0068	2.929	***	0.954	2.8	7.4	2.929-7.728	SNP0068-SNP7013	11.4	10.4
						SNP4065	6.728	-	0.99						10.1
		2009	1	9	8.21	SNP7224	2.21	******	0.993	3	6.4	4.210-8.644	SNP7224-SNP8159	25.4	18.5
		SNP15025				SNP8159	8.644	*******	0.991						24.6
			2	7.47	47.142	SNP7002		******	0.393	5.2	6.4	47.142-47.889	SNP7002-SNP15025	19.9
			4	3.31	12.699	SNP8164	10.699	**	0.992	2.8	6.4	9.034-15.699	SNP7013-SNP6078	8.9	7.2
						SNP6078		-	0.963						1.2
		2011	-
MQM	Pet3M_whole progeny	2007	1	8.21	2.154	SNP12122		**	0.998	2.9	6.7	0.724-4.210	SNP8046-SNP8159	13.1
		SNP15044	2	15.43	45.45	COLOR		*******	0.989	3.1	6.7	45.450-45.948	COLOR-SNP7234	36.9
		SNP7234	4	3.36	3.929	SNP0068	2.929	-	0.948	3	6.7	2.929-5.929	SNP0068-SNP4065	6.9	6.6
						SNP4065	6.728	-	0.991						5.6
		2008	1	5.86	3.21	SNP7224	2.21	**	0.992	2.9	5.6	2.210-8.644	SNP7224-SNP8159	7.9	7.6
						SNP8159	8.644	*	0.992						6.5
			2	25.9	45.948	SNP7234		*******	0.985	3.1	5.6	45.450-45.948	COLOR-SNP7234	47
			4	3.28	2.855	SNP6121		-	0.955	3	5.6	2.855-5.929	SNP6121-SNP4065	4.3
				3.28	2.929	SNP0068		-	0.953					4.3
		2009	1	7.86	7.21	SNP7224	2.21	**	0.992	3	4.8	4.210-8.644	SNP7224-SNP8159	13.7	10
						SNP8159	8.644	***	0.992						13
			2	20.13	45.948	SNP7234		*******	0.985	2.9	4.8	45.450-45.948	COLOR-SNP7234	39.9
		2011	2	14.31	46.542	SNP4071		*******	0.994	3	6.1	46.252-46.542	SNP7253-SNP4071	54.8
MQM	Pet3M_colored progeny	2007	1	6.01	2.154	SNP12122		****	0.998	3.4	5.9	1.724-4.210	SNP8046-SNP8159	16.3
		SNP15044	2	5.54	46.542	SNP4071		*******	0.978	3.9	5.9	46.542-46.544	SNP4071-SNP0060	20.4
				5.54	46.544	SNP0060		*******	0.987					20.4
			4	3.54	3.929	SNP0068	2.929	**	0.949	2.9	5.9	2.929-7.728	SNP0068-SNP7013	13.5	12.7
				3.54	4.929	SNP4065	6.728	-	0.989					13.7	11.3
		2008	1	6.4	0.724	SNP8046		*****	0.988	2.9	6.6	0.724-1.878	SNP8046-SNP15046	14.9
		SNP15046	2	11.43	46.252	SNP7253		*******	0.97	3.6	6.6	45.948-46.252	SNP7234-SNP7253	29.5
			4	4.28	4.929	SNP0068	2.929	**	0.954	3	6.6	2.855-5.929	SNP6121-SNP4065	10.4	9.7
						SNP4065	6.728	-	0.99						0.9
		2009	1	7.99	8.21	SNP7224	2.21	****	0.993	2.9	5.4	4.210-8.644	SNP7224-SNP8159	23.4	17
						SNP8159	8.644	*******	0.991						22.6
			2	8.46	47.132	1031E14R		*******	0.405	4.2	5.4	46.580-47.132	SNP7054-1031E14R	24.4
		2011	-
MQM	Mal3M_whole progeny	2007	2	30.94	45.45	COLOR		*******	0.989	2.7	4.4	45.325-45.450	SNP4045-COLOR	70.4
		2008	2	43.04	45.948	SNP7234		*******	0.985	2.9	4.5	45.948	SNP7234	71.5
			17	4.29	31.313	SNP6045		-	1	2.9	4.5	21.187-35.916	SNP8108-SNP8071	3.4
		2009	2	32.12	45.948	SNP7234		*******	0.985	2.8	4.4	45.948	SNP7234	62.7
		2011	2	22.96	46.544	SNP0060		*******	0.993	2.9	5.6	46.542-46.544	SNP4071-SNP0060	72.1
			17	3.53	47.426	SNP7177	45.426	*	0.909	2.9	5.6	33.916-56.920	SNP8048-SNP7270	5.9
						SNP8021	51.92	*	0.873						5.1
SIM/MQM	Mal3M_colored progeny	2007	2	6.31	44.13	SNP8200		*******	1	3	4.7	43.710-44.130	SNP6097-SNP8200	28.4
			12	3.56	17.002	VMC8G6	12.002	**	1	2.9	4.7	14.002-22.315	VMC8G6-SNP15033	15.6	8.3
						SNP15007	17.441	***	0.911						15.5
		2008	2	11.13	46.252	SNP7253		*******	0.97	2.9	4.6	45.948-46.252	SNP7234-SNP7253	35.7
		2009	2	8.81	47.889	SNP15025		*******	0.379	3.3	4.6	47.142-48.889	SNP7002-SNP7092	30.6
		2011	12	3.27	19.448	SNP8135		*****	0.917	3	4.9	18.441-21.315	SNP15007-SNP15029	25.3
				3.76	32.796	SNP15043		-	0.985			28.243-41.512	SNP4167-VMC1G3.2	28.7
SIM/MQM	Cya3MAc_whole progeny	2007	2	12.8	46.544	SNP0060		*******	0.993	3.3	9.2	46.544-46.580	SNP0060-SNP7054	36.5
		SNP7054, SNP4065	4	3.7	2.929	SNP0068		-	0.948	3	9.2	2.929-5.929	SNP0068-SNP4065	9.1
		2008	1	5	4.21	SNP7224	2.21	**	0.992	2.8	10.3	2.210-8.644	SNP7224-SNP8159	9	8.6
						SNP8159	8.644	-	0.992						8.2
			2	14.59	45.948	SNP7234		*******	0.985	3	10.3	45.450-45.948	COLOR-SNP7234	29.5
			4	4.03	6.728	SNP4065		-	0.992	2.8	10.3	2.929-7.728	SNP0068-SNP7013	7
		2009	1	6.23	2.21	SNP7224	2.21	****	0.992	2.7	4.3	2.210-8.644	SNP7224-SNP8159	8.7	8.7
				6.23	3.21	SNP8159	8.644	***	0.992					8.8	8.4
			2	22.47	45.948	SNP7234		*******	0.985	2.7	4.3	45.450-45.948	COLOR-SNP7234	41.4
			4	3.45	12.699	SNP8164	10.699	**	0.993	2.8	4.3	8.034-15.699	SNP7013-SNP6078	5.2	3.8
						SNP6078	16.219	-	0.966						0.5
		2011	2	4.01	44.942	SNP15027		*******	0.984	3.3	10.2	44.130-46.544	SNP8200-SNP0060	19.9
				4.01	45.325	SNP4045		*******	0.989					20
				4.01	46.544	SNP0060		*******	0.993					20
MQM	Cya3MAc_colored progeny	2007	4	3.64	2.929	SNP0068		**	0.949	3.1	7.3	2.855-5.929	SNP6121-SNP4065	20
		2008	4	3.45	2.929	SNP0068		****	0.954	3.1	12.4	2.929-4.929	SNP0068-SNP4065	13.7
		SNP4065
		2009	-
		2011	-
MQM	Peo3MAc_whole progeny	2007	2	23.11	45.948	SNP7234		*******	0.988	3.8	11.6	45.450-45.948	COLOR-SNP7234	57.1
			4	3.49	1	SNP0051	0	-	0.957	2.8	11.6	0.000-1.595	SNP0051-SNP6018	6.2	5.2
						SNP6018	1.595	-	0.988						5.3
			9	4.31	23.274	SNP4102		**	0.583	3.7	11.6	18.957-23.274	SNP8057-SNP4102	13.1
			18	2.99	78.833	SNP0134		**	0.964	2.9	11.6	78.142-78.833	SNP0111-SNP0134	4.3
		2008	2	24.5	45.948	SNP7234		*******	0.985	2.9	4.6	45.450-45.948	COLOR-SNP7234	48
			4	3.32	4.929	SNP0068	2.929	-	0.953	2.9	4.6	2.929-7.728	SNP0068-SNP7013	5	4.8
						SNP4065	6.728	*	0.992						4.8
			9	3.48	23.056	SNP7158		-	0.953	2.9	4.6	21.872-23.236	SNP4126-SNP7200	5.2
		2009	2	21.05	45.948	SNP7234		*******	0.985	2.7	4.3	45.450-45.948	COLOR-SNP7234	47.6
			18	3.02	77.142	SNP0111		***	0.95	2.9	4.3	76.623-78.833	SNP8201-SNP0134	4.7
				3.01	95.048	SNP0120		**	0.97			94.271-95.153	SNP6162-SNP5053	4.7
				3.01	95.153	SNP5053		**	0.97			101.326-101.917	SNP8166-SNP7249	4.7
		2011	2	17.71	46.544	SNP0060		*******	0.993	2.8	5.5	46.542-46.544	SNP4071-SNP0060	62.6
SIM/MQM	Peo3MAc_colored progeny	2007	2	2.99	46.252	SNP7253		**	0.973	3	4.8	-	-	0
			4	3.36	1	SNP0051	0	**	0.955	2.9	4.8	0.000-1-595	SNP0051-SNP6018	11.6	10.5
						SNP6018	1.595	**	0.985						11.9
			9	4.86	23.274	SNP4102		***	0.596	3.3	4.8	23.236-23.274	SNP7200-SNP4102	37.6
		2008	2	3.91	45.948	SNP7234		******	0.97	3.3	5.1	45.325-45.948	SNP4045-SNP7234	12.5
			4	3.92	0	SNP0051		-	0.957	2.8	5.1	0.000-1.000	SNP0051-SNP6018	12
			9	3.49	23.056	SNP7158		-	0.956	3	5.1	23.056	SNP7158	11.7
		2009	-
		2011	-
MQM	Del3MAc_whole progeny	2007	2	12.48	45.948	SNP7234		*******	0.988	4	12.8	45.450-45.948	COLOR-SNP7234	38.6
		2008	1	5.55	5.21	SNP7224	2.21	**	0.992	3.1	13.9	2.210-8.644	SNP7224-SNP8159	8.7	7.8
						SNP8159	8.644	-	0.992						7.8
			2	21.4	46.542	SNP4071		*******	0.988	3.7	13.9	46.252-46.542	SNP4071-SNP0060	40.7
			4	4.96	8.034	SNP7013		*	0.989	2.9	13.9	6.728-10.034	SNP4065-SNP8164	7.4
		2009	1	6.2	9.184	SNP7097		-	0.995	2.5	4	9.184-10.803	SNP7097-VVIT60	11.1
		VVIT60	2	15.87	47.132	1031E14R		*******	0.529	2.5	4	47.132-47.142	1031E14R-SNP7002	33.5
				15.87	47.142	SNP7002		*******	0.524					33.5
			4	3.44	17.219	SNP6078	16.219	-	0.966	2.7	4	10.699-17.219	SNP8164-SNP4135	6	5.9
						SNP4135	17.417	-	0.98						0.3
		2011	2	10.56	45.325	SNP4045		*******	0.989	3.1	6.2	44.942-45.325	SNP15027-SNP4045	44.3
MQM	Del3MAc_colored progeny	2007	2	5.79	46.544	SNP0060		*******	0.987	4.8	9.9	46.542-46.544	SNP4071-SNP0060	23.9
		SNP4065	4	3.08	2.929	SNP0068		**	0.949	2.9	9.9	2.929-3.929	SNP0068-SNP4065	12.9
			11	8.05	41.142	SNP4002	25.142	******	0.824	7.4	9.9	37.142-45.142	SNP4002-SNP6055	49.8	6.3
						SNP6055	50.971	*	0.617						4
		2008	2	8.45	46.252	SNP7253		*******	0.97	5.5	11.4	46.252-46.542	SNP7253-SNP4071	24.2
		SNP4071	4	4.78	2.217	SNP7274		***	0.972	3	11.4	0.000-2-217	SNP0051-SNP7274	14.2
		2009	1	4.78	9.184	SNP7097		**	0.994	2.5	15.2	9.184-10.803	SNP7097-VVIT60	14
		VVIT60	2	7.56	47.889	SNP15025		*******	0.379	15.1	15.2	47.142-48.889	SNP7002-SNP7092	24.4	11.3
			4	3.95	17.417	SNP4135		*	0.978	2.6	15.2	4.929	SNP0068-SNP4065	10
												9.034-21.781	SNP7013-SNP3006
		2011	1	3.05	0	SNP5051		-	0.983	2.9	9.9	0	SNP5051	17.3
		SNP15027										0.724-2.210	SNP8046-SNP7224
			2	7.59	40.623	VMC2C10.1	33.623	****	0.983	6.2	9.9	40.623-43.710	VMC2C10.1-SNP6097	50.8	33.1
						SNP8148	41	****	1						33
			11	6.38	42.142	SNP4002	25.142	******	0.824	3.6	9.9	33.142-50.142	SNP4002-SNP6055	50.7	12.1
					43.142	SNP6055	50.971	****	0.617					50.5	16.8
MQM	Pet3MAc_whole progeny	2007	2	14.19	45.948	SNP7234		*******	0.988	3.8	11.6	45.450-45.948	COLOR-SNP7234	42.5
		2008	1	5.84	4.21	SNP7224	2.21	**	0.992	3	12.2	2.210-8.644	SNP7224-SNP8159	8.4	7.8
		SNP4071				SNP8159	8.644	*	0.992						7.4
			2	24.17	46.252	SNP7253		*******	0.988	4.2	12.2	46.252-46.542	SNP7253-SNP4071	44.5
			4	5.17	8.034	SNP7013		*	0.989	2.8	12.2	6.728-10.034	SNP4065SNP8164	7.2
		2009	1	7.98	9.184	SNP7097		-	0.995	2.5	4.4	9.184-10.803	SNP7097-VVIT60	13.5
		VVIT60	2	17.66	47.132	1031E14R		*******	0.529	2.7	4.4	46.580-47.132	SNP7054-1031E14R	35.5
			4	3.6	17.219	SNP6078	16.219	-	0.966	2.7	4.4	10.699-17.219	SNP8164-SNP4135	5.8	5.7
						SNP4135	17.417	-	0.98						0.3
		2011	2	12.37	46.542	SNP4071		*******	0.994	3.1	6.1	46.252-46.542	SNP7253-SNP4071	49.7
MQM	Pet3MAc_colored progeny	2007	2	5.99	46.544	SNP0060		*******	0.987	4.6	8.1	46.542-46.544	SNP4071-SNP0060	27.2
		2008	1	5.04	0	SNP5051		-	0.988	4.7	10.5	0	SNP5051	10.8
			2	13.06	46.252	SNP7253		*******	0.97	5.3	10.5	45.948-46.252	SNP7234-SNP7253	32.6
			4	5.9	2.217	SNP7274		**	0.972	2.9	10.5	1.595-2.217	SNP6018-SNP7274	13.9
		2009	1	3.32	9.184	SNP7097		**	0.994	2.6	11	9.184-10.803	SNP7097-VVIT60	12.9
		VVIT60	4	3.01	18.52	VVIP37		-	0.996	2.8	11	16.219-18.520	SNP6078-VVIP'37	10.3
		2011	1	3.44	2.154	SNP12122		*****	0.998	3	5.5	2.154-4.210	SNP12122-SNP8159	18.1
				3.44	2.21	SNP7224		******	0.998					18.1
			2	4.82	44.13	SNP8200		******	1	4.5	5.5	41.916-44.942	VMC6B11-SNP15027	27.1
				4.82	44.942	SNP15027		*******	0.984					27.1
MQM	Mal3MAc_whole progeny	2007	1	2.97	13.435	SNP15021		*	0.994	2.7	4.4	12.357-16.885	SNP3011-SNP15049	3.2
				2.97	13.873	SNP7035		**	1					3.2
			2	30.08	45.948	SNP7234		*******	0.988	2.6	4.4	45.450-45.948	SNP4045-SNP7234	66.2
			8	3.49	35.858	SNP0066		*	0.922	3	4.4	35.545-40.858	SNP7316-SNP6128	4.4
		2008	2	44.14	45.948	SNP7234		*******	0.985	2.9	4.5	45.948	SNP7234	68.5
			8	3.21	35.858	SNP0066		-	0.913	3		35.545-36.858	SNP7316-SNP6128	3
		2009	1	5.26	8.644	SNP8159		-	0.992	2.7	4.5	4.210-10.184	SNP7224-SNP8159	5.6
				5.26	14.592	SNP4017		-	0.985			11.166-15.894	SNP7162-SNP6032	5.6
				5.26	15.894	SNP6032		-	0.989					5.6
			2	32.11	47.132	1031E14R		*******	0.529	2.7	4.5	46.580-47.132	SNP7054-1031E14R	62.7
		2011	2	27.36	46.542	SNP4071		*******	0.994	3.1	5.3	46.542-46.544	SNP4071-SNP0060	75.3
				27.36	46.544	SNP0060		*******	0.993					75.3
			8	3.31	29.067	VMC1E8	24.067	-	0.999	3.3	5.3	29-067-30.067	VMC1E8-SNP7316	4.8	3.7
						SNP72316	35.545	-	0.931						3.9
MQM	Mal3MAc_colored progeny	2007	1	2.85	13.435	SNP15021		****	0.994	2.8	4.8	13.357-13.873	SNP3011-SNP7035	7.4
			2	10.94	49.228	SNP7092		*******	0.391	3.4	4.8	47.889-49.228	SNP15025-SNP7092	42.1
			8	3.45	35.858	SNP0066		-	0.92	3	4.8	35.545-38.858	SNP7316-SNP6128	11
		2008	2	16.83	46.252	SNP7253		*******	0.97	3.2	4.6	45.948-46.252	SNP7234-SNP7253	47.3
			8	3.21	35.858	SNP0066		-	0.91	3	4.6	35.858-37.858	SNP0066-SNP6128	7.7
		2009	1	4.67	14.592	SNP4017		**	0.987	2.8	4.9	5.210-9.184	SNP7224-SNP7097	10.3
												11.166-15.894	SNP7162-SNP6032
			2	13.33	48.889	SNP15025	47.889	*******	0.379	3.2	4.9	47.142-48.889	SNP7002-SNP7092	44.1	41.7
						SNP7092	49.228	*******	0.383						0.3
		2011	2	8.2	44.13	SNP8200		*****	1	3	4.6	44.13	SNP8200	47
			8	3.51	35.545	SNP7316		-	0.931	3	4.6	24.067-35.545	VMC1E8-SNP7316	16.6
MQM	Cya3MCou_whole progeny	2007	2	17.49	45.948	SNP7234		*******	0.988	2.8	4.7	45.450-45.948	SNP4045-SNP7234	49.5
		2008	2	17.59	45.948	SNP7234		*******	0.985	2.8	4.7	45.450-45.948	SNP4045-SNP7234	40.1
		2009	2	25.06	47.132	1031E14R		*******	0.529	2.7	4.4	47.132	1031E14R	53.7
		2011	2	19.26	45-450	COLORE		*******	0.989	3	5.1	45.325-45.450	SNP4045-SNP7234	65.7
MQM	Cya3MCou_colored progeny	2007	2	4.51	45.948	SNP7234		*******	0.973	3.3	5.3	45.325-45.948	SNP4045-SNP7234	21.2
		2008	2	5.54	49.228	SNP7092		******	0.383	4.7	7.4	47.132-49.228	1031E14R-SNP7092	25.4
		SNP7054
		2009	2	7.03	49.482	VMC7G3		*******	0.375	3.2	5.1	49.228-49.482	SNP7092-VMC7G3	25.3
		2011	2	3.51	49.228	SNP7092		****	0.391	3.3	5.1	48.889-49.482	SNP15025-VMC7G3	26.7
MQM	Peo3MCou_whole progeny	2007	2	16.36	45.45	COLOR		*******	0.989	2.7	4.4	45.325-45.450	SNP4045-COLOR	47.2
			12	3.7	15.002	VMC8G6	12.002	****	1	3	4.4	9.307-18.441	SNP8206-SNP8135	7.8	6.5
						SNP15007	17.441	***	0.904						7.4
			18	2.95	101.326	SNP8166		-	0.907	2.9	4.4	101.326-101.917	SNP8166-SNP7249	5.7
				2.95	101.605	SNP7091		-	0.903					5.7
				2.95	101.874	SNP6025		-	0.898					5.7
				2.95	101.917	SNP7249		-	0.898					5.7
			19	4.78	24.83	SNP4097	23.83	**	0.983	2.7	4.4	17.302-30.811	SNP0142-SNP7256	9.3	8.8
						SNP8197	25.454	-	0.971						9.2
		2008	2	26.01	47.132	1031E14R		*******	0.529	2.8	4.6	46.580-47.132	SNP7054-1031E14R	66.6
			12	3.33	25.216	SNP15001		-	0.982	2.8	4.6	20.448-25.216	SNP8135-SNP15001	4.6
				3.46	40.512	SNP4081		-	0.963			33.796-54.385	SNP15043-SNP4148	4.4
			18	3.82	78.833	SNP0134		**	0.968	2.9	4.6	74.623-81.591	SNP8201-SNP4095	2.9
												81.808-81.882	SNP4095-SNP7226
		2009	2	21.97	45.948	SNP7234		*******	0.985	2.8	4.5	45.450-45.848	COLOR-SNP7234	49.1
			12	3.53	26.243	SNP4167		-	0.992	3	4.5	26.216-40.512	SNP15001-SNP4081	5.3
				3.51	32.796	SNP15043		-	0.992					5.2
				3.51	34.279	SNP6037		-	0.975					5.3
			18	3.54	90.136	SNP6054	84.136	**	0.953	3	4.5	88.138-96.198	SNP6054-SNP7076	5.4	3.4
						SNP0113	90.674	-	0.979			100.336-101.917	SNP15040-SNP7249		5.1
			19	3.18	26.316	SNP1144		-	0.999	2.9	4.5	10.438-10.836	SNP3036-SNP3030	4.7
												25.454-28.316	SNP8197-SNP13758
												32.94	SNP6159
		2011	2	17.58	45.45	COLOR		*******	0.989	2.9	5.5	45.450-45.948	COLOR-SNP7234	62.3
				17.58	45.948	SNP7234		*******	0.988					62.3
			12	2.92	26.243	SNP4167		-	0.99			26.216-26.243	SNP15001-SNP4167	5.7
SIM	Peo3MCou_colored progeny	2007	12	3.41	15.002	VMC8G6	12.002	****	1	2.9	4.5	3.620-18.441	SNP7057-SNP8135	18	15.1
				3.41	16.002	SNP15007	17.441	****	0.911					18	17.4
			18	3.04	101.326	SNP8166		*****	0.909	2.9	4.5	101.326-101.917	SNP8166-SNP7249	15
				3.04	101.605	SNP7091		****	0.905					15
				3.04	101.874	SNP6025		*****	0.901					15
				3.04	101.917	SNP7249		*****	0.9					15
		2008	9	3.66	26.106	SNP7268		-	0.509	3.2	4.7	25.314-26.106	SNP15058-SNP7268	64.4
			12	3.22	30.646	SNP15022		***	0.98	2.9	4.7	26.216-40.512	SNP15001-SNP4081	12.2
				3.22	32.796	SNP15043		-	0.99					12.2
			18	4.35	79.833	SNP0134	78.833	***	0.969	3.2	4.7	71.602-90.136	SNP7220-SNP0113	16.2	15.8
						VVIN16	80.073	*****	0.99						16
		2009	12	3.28	26.243	SNP4167		-	0.99	3	4.5	26.216-28.243	SNP15001-SNP15011	12.7
				3.22	32.796	SNP15043		*	0.99			29.979-36.279	SNP4037-SNP4081	12.6
			18	3.49	90.136	SNP6054	84.136	***	0.949	3.1	4.5	88.136-95.153	SNP6054-SNP5053	13.8	9.2
						SNP0113	90.674	-	0.974			101.326-101.917	SNP8166-SNP7249		13.2
		2011	9	2.81	23.274	SNP4102		***	0.596	2.7	4.4	23.274	SNP4102	33.9
			12	3.23	26.243	SNP4167		-	0.988	3	4.4	26.216-28.243	SNP15001-SNP15011	25.2
MQM	Del3MCou_whole progeny	2007	1	5.25	2.21	SNP7224		****	0.998	2.9	7.5	2.210-8.644	SNP7224-SNP8159	8.6
		SNP8159	2	22.05	45.948	SNP7234		*******	0.988	3	7.5	45.450-45.948	COLOR-SNP7234	52.7
			17	3.17	43.466	SNP7085		-	0.932	2.9	7.5	39.472-47.426	SNP8084-SNP8021	4.5
		2008	1	7.44	4.21	SNP7224	2.21	**	0.992	2.9	10.1	2.154-8.210	SNP12122-SNP8159	10.4	9.6
						SNP8159	8.644	**	0.992						0.8
			2	28.1	45.948	SNP7234		*******	0.985	3.6	10.1	45.450-45.948	COLOR-SNP7234	51.9
		2009	1	6.95	9.184	SNP7097	2.21	-	0.995	2.7	7.7	9.184-10.184	SNP7097-VVIT60	12.4
		VVIT60	2	17.23	47.132	1031E14R		*******	0.529			46.580-47.132	SNP7054-1031E14R	37.1
			17	2.81	30.074	SNP4096		-	0.978	2.7	7.7	30.058-31.074	SNP15023-SNP15006	4.5
		2011	1	4.98	2.154	SNP12122		***	0.998	3	5.4	2.154-5.210	SNP12122-SNP8159	10.3
				4.98	2.21	SNP7224		***	0.998					10.3
			2	16.9	45.325	SNP4045		*******	0.989	2.9	5.4	44.942-45.325	SNP15027-SNP4045	50.1
MQM	Del3MCou_colored progeny	2007	1	5.7	2.154	SNP12122		******	0.998	2.9	5.9	1.929-2.154	SNP3014-SNP12122	16.8
			2	11.48	46.544	SNP0060		*******	0.987	3.2	5.9	46.542-46.544	SNP4071-SNP0060	40
		2008	1	7.77	3.21	SNP7224	2.21	******	0.993	4	8.9	2.154-8.210	SNP12122-SNP8159	18.1	17
						SNP8159	8.644	******	0.991						1.5
			2	15.83	45.948	SNP7234		*******	0.97	4.6	8.9	45.325-45.948	SNP4045-SNP7234	42.3
		2009	1	6.84	8.21	SNP7224	2.21	****	0.993	2.7	8.8	4.210-8.644	SNP7224-SNP8159	18.9	14
		SNP15025				SNP8159	8.644	*******	0.991						18.6
			2	10.15	47.142	SNP7002		*******	0.383	7.3	8.8	47.142-48.889	SNP7002-SNP7092	29.8
		2011	1	5.82	1.878	SNP15046		*	1	2.8	4.9	0.724-1.878	SNP8046-SNP15046	26.6
			2	6.13	44.13	SNP8200		******	1	3.6	4.9	44.13	SNP8200	28.5
MQM	Pet3MCou_whole progeny	2007	1	6.14	4.21	SNP7224	2.21	****	0.998	2.6	5.6	2.154.8.210	SNP12122-SNP8159	8.5	8.1
		SNP7234		6.14	5.21	SNP8159	8.644	**	0.995					8.6	0.6
			2	27.67	45.45	COLOR		*******	0.988	2.7	5.6	45.450-45.948	COLOR-SNP7234	59.3
		2008	1	8.7	3.21	SNP7224	2.21	**	0.992	2.8	5.6	2.154-8.210	SNP12122-SNP8159	9.5	9.3
						SNP8159	8.644	**	0.992						0.5
			2	36.18	45.948	SNP7234		*******	0.985	3.2	5.6	45.450-45.948	COLOR-SNP7234	60.4
		2009	1	10.03	8.644	SNP8159		***	0.992	2.9	6.4	4.210-8.644	SNP7224-SNP8159	14.7
			2	25.51	47.132	1031E14R		*******	0.529	3	6.4	47.132	1031E14R	48.2
		2011	1	5	2.21	SNP7224		**	0.998	2.9	5.2	2.154-5.210	SNP12122-SNP8159	1
			2	21.5	46.58	SNP7054		*******	0.542	2.9	5.2	46.544-46.580	SNP0060-SNP7054	59.1
MQM	Pet3MCou_colored progeny	2007	1	6.55	3.21	SNP7224	2.21	******	0.998	2.9	4.8	2.154-8.210	SNP12122-SNP8159	18.2
				6.55	4.21	SNP8159	8.644	******	0.994					18.5
			2	14.21	46.544	SNP0060		*******	0.987	3.1	4.8	46.542-46.544	SNP4071-SNP0060	43.8
			12	4.79	16.002	VMC8G6	12.002	*	1	2.9	4.8	13.002-24.257	VMC8G6-SNP15033	11.3	6.7
						SNP15007	17.441	**	0.911			26.216-26.243	SNP15001-SNP4167		10.9
		2008	1	9.32	2.154	SNP12122		*****	0.997	3.1	6.5	1.929-2.154	SNP3014-SNP12122	18.6
			2	19.43	46.252	SNP7253		*******	0.97	3.7	6.5	45.948-46.252	SNP7234-SNP7253	48.4
		2009	1	9.68	8.644	SNP8159		*******	0.991	3.4	7.6	5.210-8.644	SNP7224-SNP8159	23.4
		SNP15025	2	13.63	47.142	SNP7002		*******	0.383	4.7	7.6	47.142-48.889	SNP7002-SNP7092	35.8
			12	2.93	7.307	SNP8206		-	0.999	2.9	7.6	7.307	SNP8206	5.4
		2011	1	6.41	1.878	SNP15046		*	1	2.8	4.9	0.724-1.878	SNP8046-SNP15046	26.6
			2	7.35	49.228	SNP7092		*******	0.391	3	4.9	47.889-49.482	SNP15025-VMC7G3	32
MQM	Mal3MCou_whole progeny	2007	2	32.68	45.45	COLOR		*******	0.989	2.7	4.4	45.325-45.450	SNP4045-COLOR	72.1
			18	7.04	51.391	VVIN83		-	0.99	3.1	4.4	47.256-48.657	SNP4016-VVIM10	6.8
												49.729-56.391	SNP7201-SNP7048
				3.31	75.623	SNP8201	72.623	-	0.981			71.602-78.142	SNP7220-SNP0134	4	3.6
						SNP0111	77.142	-	0.941						4
		2008	2	42.94	45.948	SNP7234		*******	0.985	2.8	4.4	45.948	SNP7234	71.4
			18	4.16	66.273	SNP3004		-	0.982	3	4.4	53.391-74.623	VVIN83-SNP0111	3.4
		2009	2	31.12	46.542	SNP4071		*******	0.988	2.8	4.5	46.252-46.542	SNP7253-SNP4071	61.6
		2011	2	30.94	45.45	COLOR		*******	0.989	2.8	6.8	45.325-45.450	SNP4045-COLOR	82.1
			18	3.33	92.271	SNP6162		-	0.965	3.2	6.8	92.271-94.271	SNP6162-SNP0120	3.6
MQM	Mal3MCou_colored progeny	2007	2	7.8	44.13	SNP8200		*******	1	3	4.7	43.710-44.130	SNP6097-SNP8200	33.8
			18	8.1	51.391	VVIN83		-	0.989	3.1	4.7	47.256-48.657	SNP4016-VVIM10	23.1
												49.729-55.391	SNP7201-SNP7048
				3.45	77.142	SNP011		*	0.941			73.623-78.833	SNP8201-SNP0134	13.4
		2008	2	14.53	46.252	SNP7253		*******	0.97	3.4	4.8	45.948-46.252	SNP7234-SNP7253	43.8
			18	3.89	68.54	SNP5018	66.54	-	0.979	3	4.8	52.391-64.028	VVIN83-SNP7160	8.3	8.3
						SNP7220	69.602	*	0.99			64.028-74.623	SNP7160-SNP0111		7.9
		2009	2	10.86	48.889	SNP15025	47.889	*******	0.379	3.4	4.7	47.142-48.889	SNP7002-SNP7092	38.1	35
						SNP7092	49.228	*******	0.383						1.4
		2011	2	7.34	47.132	1031E14R		*******	0.39	3	4.6	47.132	1031E14R	63.8
MQM	Tot3M_whole progeny	2007	2	26.11	45.45	COLOR		*******	0.989	2.9	4.5	45.325-45.450	SNP4045-COLOR	64
			12	3.41	17.002	VMC8G6	12.002	***	1	3	4.5	14.002-18.441	VMC8G6-SNP8135	5.6	3.2
						SNP15007	17.441	**	0.904						5.5
		2008	1	3.26	0	SNP5051		-	0.987	2.8	4.4	0	SNP5051	3.3
			2	37.32	45.948	SNP7234		*******	0.985	2.8	4.4	45.450-45.948	COLOR-SNP7234	63.7
		2009	1	3.88	9.184	SNP7097		-	0.995	2.8	4.4	3.210-10.184	SNP7224-VVIT60	5.7
		SNP8159	2	30.5	45.948	SNP7234		*******	0.985	2.8	4.4	45.450-45.948	COLOR-SNP7234	56.8
		2011	2	22.2	46.544	SNP0060		*******	0.993	2.8	5	46.542-46.544	SNP4071-SNP0060	70.9
			12	3.07	17.441	SNP15007		**	0.904	3	5	17.441-19.448	SNP15007-SNP8135	4.7
SIM/MQM	Tot3M_colored progeny	2007	1	3.32	16.603	SNP12327		**	0.995	3	5.1	16.603-16.753	SNP12327-SNP5001	10.8
				3.32	16.753	SNP15001		***	0.994					10.8
			2	7.21	44.13	SNP8200		*******	1	3	5.1	43.710-44.130	SNP6097-SNP8200	25.2
			4	3.75	2.855	SNP6121		*	0.951	2.9	5.1	2.217.2.855	SNP7274-SNP6121	13.1
			12	3.31	17.441	SNP15007		***	0.911	3	5.1	15.002-24.257	VMC8G6-SNP15033	10.3
		2008	1	3.89	0	SNP5051		-	0.988	2.9	5	0	SNP5051	9.3
			2	12.44	46.252	SNP7253		*******	0.97	3.3	5	45.948-46.252	SNP7234-SNP7253	34.4
			4	3.34	2.217	SNP7274		**	0.972	2.8	5	1.595-2.217	SNP6018-SNP7274	7.9
		2009	1	3.48	8.644	SNP8159		*	0.991	2.8	4.8	4.210-8.644	SNP7224-SNP8159	10.2
		SNP15025	2	8.59	47.142	SNP7002		*******	0.383	3.6	4.8	47.142-48.889	SNP7002-SNP7092	28.1
			12	3.12	7.307	SNP8206		-	0.999	2.8	4.8	6.418-9.307	SNP7058-VMC8G6	8
		2011	12	3.36	19.441	SNP8135		*****	0.917	3.2	5.9	18.441-21.315	SNP15007-SNP15029	26
MQM	Tot3MAc_whole progeny	2007	1	3.07	16.753	SNP5001		*	0.987	2.7	4.6	16.603-16.753	SNP12327-SNP5001	4.2
			2	26.47	45.948	SNP7234		*******	0.988	2.9	4.6	45.450-45.948	COLOR-SNP7234	59.6
		2008	1	4.22	0	SNP5051		-	0.987	2.9	4.5	0	SNP5051	3.7
			2	40.95	45.948	SNP7234		*******	0.985	2.8	4.5	45.450-45.948	COLOR-SNP7234	64.1
		2009	1	5.34	9.184	SNP7097		-	0.995	2.8	4.4	9.184-10.803	SNP7097-VVIT60	6.2
		VVIT60	2	31.84	47.132	1031E14R		*******	0.529	2.7	4.4	47.132	1031E14R	59
		2011	2	23.09	46.544	SNP0060		*******	0.993	2.8	4.8	46.542-46.544	SNP4071-SNP0060	72.3
MQM	Tot3MAc_colored progeny	2007	1	3.05	13.435	SNP15021		****	0.994	2.9	5.4	13.357-13.435	SNP3011-SNP15021	9.7
		SNP0060	2	8.82	46.542	SNP4071		*******	0.978	4	5.4	46.542-46.544	SNP4071-SNP0060	33.1
			12	4.29	20.448	SNP8135	19.448	****	0.917	2.9	5.4	14.002-26.216	VMC8G6-SNP4167	11.8	11.8
						SNP15029	21.315	****	0.914						11.7
		2008	1	5.25	0	SNP5051		-	0.988	2.8	5.3	0	SNP5051	9.9
			2	19.33	46.252	SNP7253		*******	0.97	3.3	5.3	45.948-46.252	SNP7234-SNP7253	48.3
			4	6.24	6.728	SNP4065		-	0.99	2.8	5.3	3.929-7.728	SNP0068-SNP7013	11.9
			7	3.99	68.893	SNP6107		*	0.98	3.1	5.3	54.502-58.133	SNP15009-SNP4085	6.4
												62.632-68.893	SNP4041-SNP6107
			12	3.23	26.216	SNP15001	25.216	-	0.978	2.8	5.3	23.315-45.728	SNP15029-SNP6094	5	4.8
						SNP4167	26.243	-	0.99						4.7
				3.46	30.646	SNP15002		-	0.98					5.3
		2009	1	5.92	8.644	SNP8159		*	0.991	2.6	5	4.210-8.644	SNP7224-SNP8159	12.8
		SNP15025	2	16.17	47.142	SNP7002		*******	0.383	4.1	5	47.142-48.889	SNP7002-SNP7092	43.8
			4	3	13.699	SNP8164	10.699	-	0.992	2.7	5	10.034-15.699	SNP7013-SNP6078	6.5	5.6
						SNP6078	16.219	-	0.963						1.2
			7	3	58.133	SNP4085		**	0.995	2.9	5	57.587-58.133	SNP6156-SNP4085	5.6
			12	2.96	7.307	SNP8206		-	0.999	2.8	5	7.307-8.307	SNP8206-VMC8G6	5.4
		2011	2	5.49	44.13	SNP8200		*****	1	3.2	4.8	44.13	SNP8200	38.5
MQM	Tot3MCou_whole progeny	2007	1	3.06	8.644	SNP8159		-	0.995	2.7	4.5	7.210-9.184	SNP7224-SNP7097	2.9
												12.357-16.885	SNP3011-SNP15049
			2	34.64	45.45	COLOR		*******	0.989	2.7	4.5	45.325-45.450	SNP4045-COLOR	74.1
			12	5.77	16.002	VMC8G6	12.002	****	1	2.8	4.5	13.002-18.441	VMC8G6-SNP8135	6.1	3.9
				5.77	17.002	SNP15007	17.441	****	0.904					6.1	6
				3.73	31.646	SNP15002	30.646	**	0.978			29.979-37.279	SNP4037-SNP4081	3.7	3.5
						SNP15043	32.796	*	0.988						3.5
			18	6.01	51.391	VVIN83		-	0.99	3.1	4.5	47.256-56.391	SNP4016-SNP7048	5.5
				3.54	66.273	SNP3004		-	0.976			62.241-68.540	SNP7055-SNP7220	3.5
		2008	1	2.76	0	SNP5051		-	0.987	2.7	4.4	0	SNP5051	1.8
			2	46.78	45.948	SNP7234		*******	0.985	2.8	4.4	45.948	SNP7234	67.6
			12	3.19	40.512	SNP4081		-	0.963	2.9	4.4	34.279-42.512	SNP6037-VMC1G3.2	2.1
			18	4.04	66.273	SNP3004		-	0.982	3	4.4	65.400-66.273	SNP7277-SNP3004	3
		2009	1	3.69	15.894	SNP6032		-	0.989	2.8	4.5	7.210-9.184	SNP7224-SNP7097	4
												11.166-15.894	SNP7162-SNP6032
			2	32.63	45.948	SNP7234		*******	0.985	2.7	4.5	45.948	SNP7234	63.3
		2011	2	33.6	46.58	SNP7054		*******	0.542	2.9	5.7	46.58	SNP7054	89.3
MQM	Tot3MCou_colored progeny	2007	1	3.59	8.644	SNP8159		**	0.994	2.7	4.9	5.210-8.644	SNP7224-SNP8159	10.9
			2	10.23	44.13	SNP8200		*******	1	3.1	4.9	43.710-44.130	SNP6097-SNP8200	37.4
			12	4.82	17.002	VMC8G6	12.002	****	1	3.1	4.9	13.002-24.257	VMC8G6-SNP15033	13.2	8.6
						SNP15007	17.441	*****	0.911						13.1
				4.54	30.646	SNP15002		****	0.971			26.216-32.796	SNP15001-SNP15043	11.2
			18	6.42	51.391	VVIN83		-	0.989	3.1	4.9	46.256-55.391	SNP4016-SNP7048	15.1
				4.18	64.028	SNP7160		**	0.999			59-539-78.142	SNP7048-SNP0134	10.4
		2008	1	3.34	0	SNP5051			0.988	3	4.6	0	SNP5051	5.4
			2	21.84	45.948	SNP7234			0.97	3.2	4.6	45.325-45.948	SNP4045-SNP7234	51.4
			12	3.37	12.002	VMC8G6			1	2.8	4.6	9.307-16.002	SNP8206-SNP15007	5.4
				3.75	40.512	SNP4081			0.967			34.279-42.512	SNP6037-VMC1G3.2	6.2
			18	3.79	69.54	SNP5018	66.54		0.979	3	4.6	58.391-73.623	VVIN83-SNP0111	5.2	5
						SNP7220	69.602		0.99						5.1
		2009	1	3.07	8.644	SNP8159		-	0.991	2.8	4.7	8.210-8.644	SNP7224-SNP8159	8
		SNP15025	2	12.21	47.142	SNP7002		*******	0.383	3.3	4.7	47.142-48.889	SNP7002-SNP7092	37.9
		2011	2	5.99	44.13	SNP8200		******	1	3	4.8	44.13	SNP8200	41.2
			12	3.04	17.441	SNP15007		**	0.911	3	4.8	17.441-19.448	SNP15007-SNP8135	14.7
				3.12	30.646	SNP15002		**	0.971			29.979-31.646	SNP4037-SNP15043	14.5
MQM	Tot_Anth_whole progeny	2007	1	2.95	16.753	SNP5001		*	0.987	2.8	4.3	14.592-16.885	SNP4017-SNP15049	3.6
				2.95	16.885	SNP15049		*	0.989					3.6
			2	29	45.45	COLOR		*******	0.989	2.8	4.3	45.325-45.450	SNP4045-COLOR	67.8
			12	3.92	17.002	VMC8G6	12.002	****	1	2.9	4.3	13.002-23.315	VMC8G6-SNP15033	5.6	3.2
						SNP15007	17.441	***	0.904						5.5
		2008	1	3.41	0	SNP5051		-	0.987	2.9	4.4	0.000-2.210	SNP5051-SNP7224	3.1
			2	39.44	45.948	SNP7234		*******	0.985	2.8	4.4	45.948	SNP7234	68.3
			12	2.73	25.216	SNP15001		-	0.982	2.7	4.4	25.216	SNP15001	2.5
			17	3.76	32.916	SNP8048		-	1	2.8	4.4	26.058-35.916	SNP15023-SNP6008	3.3
		2009	1	4.39	15.894	SNP6032		-	0.989	3	4.3	4.210-10.184	SNP7224-VVIT60	4.9
												11.166-15.894	SNP7162-SNP6032
												16.753-16.885	SNP5001-SNP15049
			2	31.15	45.948	SNP7234		*******	0.985	2.6	4.3	45.948	SNP7234	61.6
		2011	2	25.53	46.542	SNP4071		*******	0.994	2.8	4.8	46.252-46.542	SNP7254-SNP4071	75.8
			12	3.11	17.441	SNP15007		**	0.904	2.9	4.8	17.002-21.315	VMC8G6-SNP15029	3.9
			17	2.96	32.718	VVIB09		-	1	2.9	4.8	32.313-33.916	SNP6045-SNP8071	3.7
MQM	Tot_Anth_colored progeny	2007	1	3.12	16.31	SNP0137		-	1	3	5.3	15.894-16.310	SNP6032-SNP0137	10.7
			2	7.76	44.13	SNP8200		*******	1	3.3	5.3	43.710-44.130	SNP6097-SNP8200	30.3
			4	3.28	2.855	SNP6121		-	0.951	2.8	5.3	0.000-1.595	SNP0051-SNP6018	10.3
				3.28	2.929	SNP0068		-	0.949			2.855-5.929	SNP6121-SNP4065	10.3
			12	4.85	17.441	SNP15007		****	0.911	2.8	5.3	14.002-26.216	VMC8G6-SNP4167	15
		2008	1	3.74	0	SNP5051		-	0.988	2.9	5.1	0	SNP5051	9
			2	14.29	46.253	SNP7253		*******	0.97	3.4	5.1	45.948-46.252	SNP7234-SNP7253	42.1
			4	3.77	6.728	SNP4065		-	0.99	2.8	5.1	0.000-18.520	SNP0051-VVIP37	7.9
			12	3.47	26.216	SNP15001	25.216	-	0.978	2.8	5.1	22.315-33.796	SNP15029-SNP6037	7.2	6.4
						SNP4167	26.243	-	0.99						6.8
		2009	1	3.9	8.644	SNP8159		*	0.991	2.8	4.6	4.210-8.644	SNP7224-SNP8159	10.4
		SNP15025	2	11.12	47.142	SNP7002		*******	0.383	3.3	4.6	47.142-48.889	SNP7002-SNP7092	34.6
			12	3.33	7.307	SNP8206		-	0.999	2.8	4.6	6.418-10.307	SNP7058-VMC8G6	7.7
		2011	2	4.24	44.13	SNP8200		****	1	3.2	5.4	44.13	SNP8200	31.3
			12	3.26	19.448	SNP8135		*****	0.917	3	5.4	17.002-21.315	VMC8G6-SNP15029	17.6
SIM/MQM	CyaDer_colored progeny	2007	4	3.63	2.929	SNP0068		****	0.949	2.8	5.1	2.855-4.929	SNP6121-SNP4065	18.4
		2008	1	4.25	2.21	SNP7224		****	0.993	3.1	7.6	1.724-8.210	SNP8046-SNP8159	13.9
		SNP6018	4	3.42	0	SNP0051		****	0.957	3.1	7.6	0.000-1.595	SNP0051-SNP6018	11.2
		2009	1	6.96	15.894	SNP6032		*******	0.989	3.1	6.4	14.592-15.894	SNP4017-SNP6032	23.5
			4	3.74	12.699	SNP8164	10.699	**	0.992	2.9	6.4	8.034-15.699	SNP7013-SNP6078	13.4	9.7
						SNP6078	16.219	-	0.963						0.6
		2011	-
SIM/MQM	PeoDer_colored progeny	2007	9	3.72	23.274	SNP4102		*****	0.596	2.7	4.5	23.236-23.274	SNP7200-SNP4102	33.9
												25.314-26.106	SNP15058-SNP7268
		2008	9	3.81	26.106	SNP7268		-	0.509	3.3	4.9	25.314-26.106	SNP15058-SNP7268	59.6
			18	3.1	65.4	SNP7277		****	0.982	3	4.9	64.028-66.273	SNP7160-SNP3004	11.7
				3.09	75.623	SNP8201	72.623	*****	0.953			67.540-69.602	SNP5018-SNP7220	12.1	11.2
						SNP0111	77.142	*****	0.952			73.623-78.833	SNP8201-SNP0134		11.7
												80.591	SNP5058
		2009	18	4.15	77.142	SNP0111		*******	0.952	3	4.8	73.623-79.883	SNP8201-VVIN16	15.9
				4.34	90.674	SNP0113		**	0.974			80.591-81.808	SNP5058-SNP4095	16.8
												86.133-95.153	SNP6054-SNP5053
												100.336-101.917	SNP15040-SNP7249
		2011	9	3.85	23.274	SNP4102		***	0.596	2.9	4.7	23.274	SNP4102	48.4
SIM/MQM	DelDer_colored progeny	2007	-
		2008	1	6.66	4.21	SNP7224	2.21	******	0.993	3.7	8.7	2.210-8.644	SNP7224-SNP8159	17.6	14.4
						SNP8159	8.644	******	0.991						14.5
			2	9.63	46.542	SNP4071		*******	0.968	4.7	8.7	46.542-46.544	SNP4071-SNP7054	26.1
				9.63	46.544	SNP0060		*******	0.979					26.1
			4	3.26	8.034	SNP7013		**	0.993	2.9	8.7	6.728-10.034	SNP4065-SNP8164	7.8
		2009	1	8.85	8.21	SNP7224	2.21	******	0.993	2.8	7.2	4.210-8.644	SNP7224-SNP8159	24.2
		SNP15025				SNP8159	8.644	*******	0.991
			2	8.59	47.142	SNP7002		*******	0.383	6.5	7.2	47.142-47.889	SNP7002-SNP15025	22.9
			4	3.38	12.699	SNP8164	10.699	**	0.992	2.7	7.2	9.034-15.699	SNP7013-SNP6078	8.7
						SNP6078	16.219	-	0.963
		2011	1	3.44	2.154	SNP12122		******	0.998	3	5.7	2.154-5.210	SNP12122-SNP8159	26.3
				3.44	2.21	SNP7224		*******	0.998					26.3
MQM	PetDer_colored progeny	2007	1	3.63	3.21	SNP7224	2.21	****	0.998	3.1	6.8	2.210-8.644	SNP7224-SNP8159	13.8	13.3
				3.63	4.21	SNP8159	8.644	******	0.994					14	11.9
			2	6.12	46.544	SNP0060		*******	0.987	3.9	6.8	46.542-46.544	SNP4071-SNP0060	24.8
			4	3.01	2.929	SNP0068		**	0.949	3	6.8	2.855-3.929	SNP6121-SNP4065	10.4
			17	4.13	43.466	SNP7085		**	0.943	3	6.8	35.916-48.426	SNP8048-SNP8021	12.8
		2008	1	6.28	4.21	SNP7224	2.21	*****	0.993	3.4	7.4	2.210-8.644	SNP7224-SNP8159	16.8	15.7
						SNP8159	8.644	******	0.991						15
			2	11.1	46.252	SNP7253		*******	0.97	3.7	7.4	45.948-46.252	SNP7234-SNP7253	32
			4	3.19	6.728	SNP4065		-	0.99	3	7.4	2.855-9.034	SNP6121-SNP8164	7.1
			17	3.82	32.916	SNP8048		**	1	2.8	7.4	22.187-46.426	SNP8108-SNP8021	8.1
		2009	1	8.48	8.21	SNP7224	2.21	****	0.993	2.9	6	4.210-8.644	SNP7224-SNP8159	23.7	17.5
						SNP8159	8.644	*******	0.991						23
			2	9.79	47.132	1031E14R		*******	0.405	4.9	6	46.580-47.132	SNP7054-1031E14R	27.6
			4	2.83	17.417	SNP4135		-	0.978	2.8	6	17.417	SNP4135	6.2
			17	3.17	30.074	SNP4096		**	0.977	2.8	6	24.374-24.958	SNP7308-SNP15022	6.8
												27.058-31.313	SNP15023-SNP6045
		2011	1	3.78	2.154	SNP12122		******	0.999	3.3	5.5	2.154-4.210	SNP12122-SNP8159	20.4
				3.78	2.21	SNP7224		******	0.998					20.4
			2	4.15	44.942	SNP15027		******	0.984	3.8	5.5	44.942-45.325	SNP15027-SNP4045	22.8
				4.15	45.325	SNP4045		******	0.983					22.8
MQM	MalDer_colored progeny	2007	1	3.02	16.31	SNP0137		*	1	2.9	4.6	14.592-16.885	SNP4017-SNP15049	9.8
				3.02	16.603	SNP12327		**	0.995					9.8
				3.02	16.753	SNP5001		***	0.994					9.8
				3.02	16.885	SNP15049		**	0.995					9.8
			2	7.74	44.13	SNP8200		*******	1	3.2	4.6	43.710-44.130	SNP6097-SNP8200	33.6
			12	3.69	17.441	SNP15007		****	0.911	2.9	4.6	14.002-24.257	VMC8G6-SNP15033	14.6
		2008	2	13.79	46.252	SNP7253		*******	0.97	3.2	4.4	45.948-46.252	SNP7234-SNP7253	42.2
			12	2.71	26.216	SNP15001	25.216	-	0.978	2.7	4.4	26.216	SNP15001-SNP4167	6	5.7
						SNP4167	26.243	-	0.99			29.979-30.646	SNP4037-SNP15002		5.8
				3.02	40.512	SNP4081		-	0.967			34.279-44.197	SNP6037-SNP6094	6.6
			17	3.6	31.313	SNP6045		*	1	2.9	4.4	27.058-33.916	SNP15023-SNP8071	7.7
		2009	1	3.7	14.592	SNP4017		**	0.987	2.7	4.5	7.210-9.184	SNP7224-SNP7097	9.2
												11.166-15.894	SNP7162-SNP6032
			2	10.71	48.889	SNP15025	47.889	*******	0.379	3.2	4.5	47.142-48.889	SNP7002-SNP7092	37.5	35.8
						SNP7092	49.228	*******	0.383						32.1
		2011	2	4.47	44.13	SNP8200		****	1	3	4.8	44.13	SNP8200	32.7
			12	2.98	19.448	SNP8135		****	0.917	3	4.8	29.979-39.279	SNP4037-SNP4081	16
				3.35	34.279	SNP6037		****	0.969					17.6
			17	3.74	39.472	SNP8084		-	1	3.1	4.8	31.074-57.473	SNP4096-SNP7270	19
MQM	Cya3MAc/Cya3M_colored progeny	2007
		2008	8	3.65	24.067	VMC1E8		******	0.999	2.8	4.5	22.832-30.067	SNP4091-SNP7316	13.5
		2009	8	3.73	24.067	VMC1E8		****	0.999	2.8	4.3	22.832-31.067	SNP4091-SNP7316	14.3
		2011
MQM	Peo3MAc/Peo3M_colored progeny	2007	2	2.76	47.132	1031E14R		***	0.39	2.8	4.5	-	-	36.7
			3	3.59	36.616	SNP0008		**	0.98	2.7	4.5	30.665-44.741	SNP7132-SNP3042	17.6
			10	3.67	12.776	SNP1340		****	0.994	2.7	4.5	4.000-15.862	SNP4147-SNP6064	0
												23.561-25.415	VMC8D3-SNP6009
												30.627-32.716	SNP5061-SNP7103
		2008	2	3.89	47.132	1031E14R		******	0.405			47.132	1031E14R	30.1
			3	3.61	43.129	SNP8013		**	0.976	2.8	4.4	35.665-50.741	SNP7132-SNP3042	13.8
			8	3.75	46.89	SNP6128		*****	0.943	3.1	4.4	38.858-47.890	SNP0066-SNP0128	7.7
		2009	2	3.74	47.142	SNP7002		******	0.383	2.7	4.4	47.132-47.142	1031E14R-SNP7002	31.7
			8	3.56	40.858	SNP0066	35.858	****	0.91	3	4.4	33.067-46.890	VMC1E8-SNP6128	11.2	6.1
				3.56	41.858	SNP6128	46.89	***	0.943					11.4	11.5
			10	2.95	12.776	SNP1340		**	0.988	2.7	4.4	8.838-13.862	VrZAG25-SNP6157	5.1
		2011	-
MQM	Del3MAc/Del3M_colored progeny	2007	2	5.46	46.252	SNP7253		*******	0.973	2.8	4.6	45.948-46.252	SNP7234-SNP7253	21.3
			4	3.54	13.699	SNP8164	10.699			2.8	4.6	10.699-17.219	SNP8164-SNP4135	14.4	11.6
						SNP6078	16.219								13.7
			7	3.06	49.613	SNP7056		***	0.992	3	4.6	49.613	SNP7056	8.9
												69.292	SNP4136
		2008	2	10.8	47.132	1031E14R		*******	0.405	2.8	4.4	47.132	1031E14R	46.4
			4	6.01	16.219	SNP6078		*	0.963	2.9	4.4	11.699-17.219	SNP8164-SNP4135	17.7
			5	3.58	57.137	SNP8088		****	0.817	2.8	4.4	52.375-60.861	SNP4131-SNP7195	7.6
			7	5.02	58.133	SNP4085		*****	0.995	3	4.4	46.773-48.168	SNP6110-SNP6092	4.4
												51.615	SNP6136
												54.502-58.997	SNP15009-SNP7205
												61.632-68.893	SNP4041-SNP6107
		2009	2	4.2	47.132	1031E14R		*******	0.405	2.9	4.4	47.132	1031E14R	31.7
			4	2.74	18.52	VVIP37		**	0.996	2.7	4.4	18.417-18.520	SNP4135-VVIP37	10.8
			5	3.33	48.375	SNP4131	47.375	****	0.967	2.8	4.4	34.259-54.375	SNP4056-SNP4172	8.1	7.8
						SNP4172	55.939	***	0.832						9.6
		2011	2	4.66	44.13	SNP8200		******	1	3.1	4.8	43.710-44.130	SNP6097-SNP8200	33.8
			7	4.23	51.958	SNP3046		**	0.987	3.3	4.8	49.168-54.743	SNP6092-SNP7067	20.7
												56.073-57.076	SNP5060-SNP4109
												58.133	SNP4085
												66.632-68.893	SNP4041-SNP6107
MQM	Pet3MAc/Pet3M_colored progeny	2007	2	10.34	46.544	SNP0060		*******	0.987	2.8	4.8	46.542-46.544	SNP4071-SNP0060	35.6
			4	4.32	18.52	VVIP37		****	1	2.9	4.8	17.417-20.520	SNP4135-SNP14365	12.6
			7	3.15	53.898	SNP4066		**	0.983	3	4.8	52.426-53.913	SNP7064-SNP6099	7.5
				3.15	53.913	SNP6099		**	0.983					7.5
		2008	2	5.68	47.889	SNP15025		*******	0.379	3.3	4.3	47.142-48.889	SNP7002-SNP7092	18.8
		2009	2	12.61	47.142	SNP7002		*******	0.383	2.9	4.4	47.142	SNP7002	54.9
			4	4.25	18.52	VVIP37		**	0.996	2.9	4.4	17.417-19.520	SNP4135-SNP14365	17.2
			7	4.33	39.081	SNP7080		**	0.985	3	4.4	34.827-39.157	SNP6027-SNP8142	9.7
												41.907-48.168	VMC8D11-SNP6092
												51.615	SNP6136
												54.502-54.743	SNP15009-SNP7067
		2011	2	6.09	47.132	1031E14R		******	0.39	3.1	5.3	47.132	1031E14R	69.8
			7	3.77	65.632	SNP4041	59.632	-	0.965	3.5	5.3	62.632-67.632	SNP4041-SNP6107	13.3	9.4
						SNP6107	68.893	-	0.983						10.9
SIM/MQM	Mal3MAc/Mal3M_colored progeny	2007	2	3.77	47.132	1031E14R		****	0.39	2.9	4.5	44.942-49.228	SNP15027-SNP7092	38.7
			4	2.98	20.781	SNP14365		**	1	2.8	4.5	20.520-23.609	VVIP37-SNP1012	14.6
			6	3.58	21.065	SNP7121		****	0.918	2.9	4.5	18.497-21.765	SNP8193-SNP8003	18.4
		2008	4	3	18.52	VVIP37		**	0.996	2.7	22.7	17.219-21.781	SNP6078-SNP3006	11.2
												25.609-26.571
												27.557-28.835
			6	3.48	21.065	SNP7121		***	0.921	2.5	22.7	18.251	SNP6081-SNP7293	13.6
				3.55	26.378	SNP6060		-	0.989			18.497-28.530	SNP8193-SNP7147	13.2
		2009	2	7.52	47.142	SNP7002		*******	0.383	2.9	4.3	47.132-47.142	1031E14R-SNP7002	36.5
		2011	-
MQM	Tot3MAc/Tot3M_colored progeny	2007	2	4.32	47.132	1031E14R		*****	0.39	2.9	4.5	46.580-47.132	SNP7054-1031E14R	39.3
		2008	2	5.04	47.132	1031E14R		*******	0.405	4.2	4.6	46.580-47.132	SNP7054-1031E14R	25.1
			8	2.88	35.545	SNP7316		**	0.918	2.8	4.6	35.067-38.858	VMC1E8-SNP6128	6.9
			18	3.28	81.808	SNP4095		-	0.967	2.7	4.6	79.833-84.136	SNP0134-SNP6054	10.5
		2009	2	7.76	47.142	SNP7002		*******	0.383	2.9	4.4	47.132-47.142	1031E14R-SNP7002	37.3
			8	3.02	35.858	SNP0066		***	0.91	2.9	4.4	35.545-36.858	SNP7316-SNP6128	4.8
		2011	2	6.92	47.132	1031E14R		******	0.39	3.2	4.2	47.132	1031E14R	57.8
			8	3.5	24.067	VMC1E8		*	1	2.8	4.2	14.481-33.067	SNP6077-SNP7316	21.3
												41.858-48.547	SNP0066-SNP0128
			18	3.26	80.073	VVIN83		**	0.985	3	4.2	80.073	VVIN16	11
				4.08	92.271	SNP6162		****	0.96			86.136-87.136	SNP6054-SNP0113	13.5
												91.674-97.198	SNP0113-SNP6079
MQM	Cya3MCou/Cya3M_colored progeny	2007	10	3.85	12.776	SNP1340		**	0.994	2.7	4.9	11.162-13.776	SNP4057-SNP6157	18.6
		2008	8	4.31	24.067	VMC1E8		******	0.999	3.1	4.5	22.832-30.067	SNP4091-SNP7316	15.7
		2009	8	3.96	24.067	VMC1E8		**	0.999	2.9	4.5	22.832-29.067	SNP4091-SNP7316	12.2
			10	3.36	16.862	SNP6157	13.862	-	0.958	2.8	4.5	12.776-20.325	SNP1340-SNP6017	1.9	1.3
						SNP6064	18.325	-	0.91			22.561-23.561	VMC8D3-SNP6009		2.1
		2011	-
MQM	Peo3MCou/Peo3M_colored progeny	2007	17	2.58	30.074	SNP4096		*******	0.981	2.3	15.9	28.058-31.074	SNP15023-SNP15006	12.8
		2008	17	3.49	24.745	SNP4039		***	0.987	2.9	4.6	20.187-30.074	SNP8108-SNP4096	11.1
			18	3.47	84.136	SNP6054		****	0.949	3	4.6	83.545-89.136	SNP6024-SNP0113	14.2
		2009	10	3.57	13.862	SNP6157		****	0.958	2.8	4.3	12.776-17.862	SNP1340-SNP6064	11.8
		VVIN16	18	4.28	78.833	SNP0134		***	0.969	3.1	4.3	78.833-80.073	SNP0134-VVIN16	14.3
		2011	10	2.61	12.776	SNP1340		******	0.994	2.4	9.8	12.162-14.862	SNP4057-SNP6064	20.7
MQM	Del3MCou/Del3M_colored progeny	2007	2	3.03	46.544	SNP0060		**	0.987	2.8	4.5	46.544-46.580	SNP0060-SNP7054	9.5
					46.58	SNP7054		***	0.984					9.5
			4	3.07	13.699	SNP8164	10.699	****	0.988	2.8	4.5	10.699-17.219	SNP8164-SNP4135	10.5	9.2
						SNP6078	16.219	*****	0.965						9.3
			10	5.85	5.453	SNP0122		*******	0.976	2.8	4.5	1.000-7.453	SNP4147-VrZAG25	20.3
			18	3.89	61.241	SNP7055		-	0.98	3	4.5	60.539-61.241	SNP7048-SNP7055	10.5
				4.74	77.142	SNP0111		-	0.941			71.602-89.136	SNP7220-SNP0113	13
				3.52	92.271	SNP6162		*	0.96					10.5
		2008	2	9.12	46.252	SNP7253		*******	0.97	2.8	4.4	45.948-46.252	SNP7234-SNP7253	24.9
			4	3.89	13.699	SNP8164	10.699	******	0.992	2.9	4.4	10.034-15.699	SNP7013-SNP6078	10.9	7.7
						SNP6078	16.219	****	0.963						2.9
			10	3.27	12.776	SNP1340		*	0.988	2.6	4.4	12.162-13.776	SNP4057-SNP6157	7.9
			18	3.18	69.602	SNP7220		**	0.99	2.9	4.4	68.540-78.142	SNP5018-SNP0134	6.8
				3.08	77.142	SNP0111		**	0.952			90.136-96.153	SNP6054-SNP7076	6.7
				3.2	92.271	SNP6162		***	0.966					6.9
		2009	2	4.65	47.132	1031E14R		****	0.405	3	4.4	47.132	1031E14R	37.8
			10	4.08	15.862	SNP6157	13.862	-	0.958	2.9	4.4	12.776-17.862	SNP1340-SNP6064	14.7	15.2
						SNP6064	18.325	-	0.91						0
			18	3.38	96.198	SNP7076		****	0.972	3	4.4	88.136-93.271	SNP6054-SNP0120	3.2
												96.153-100.336	SNP5053-SNP8166
		2011	2	4.5	42.937	SNP6003		-	1	2.9	4.4	42.937-42.964	SNP6003-SNP5048	32.9
				4.5	42.964	SNP5048		******	1					32.9
			18	3.26	92.271	SNP6162		****	0.96	3.1	4.4	91.674-95.153	SNP0113-SNP5053	17.2
SIM/MQM	Pet3MCou/Pet3M_colored progeny	2007	3	3.69	35.665	SNP7132	22.665	-	0.854	2.8	4.4	28.665-40.144	SNP7132-SNP8013	11.5	7.6
						SNP0008	36.616	**	0.98						10.6
			4	3.23	18.52	VVIP37		****	1	2.8	4.4	6.728-8.034	SNP4065-SNP7013	9.3
												11.699-20.520	SNP8164-SNP14365
			10	4.42	5.453	SNP0122		*******	0.976	2.8	4.4	1.000-6.453	SNP4147-VrZAG25	16.4
			18	5.63	80.073	VVIN16		******	0.985	3.2	4.4	78.833-80.073	SNP0134-VVIN16	21.6
		2008	3	3.48	32.665	SNP7132	22.665	**	0.844	2.6	5.7	24.665-38.144	SNP7132-SNP7186	15.4	11.8
				3.48	33.665	SNP0008	36.616	****	0.872					14.9	12.4
		2009	2	3.72	46.544	SNP0060		****	0.979	2.8	4.4	46.544-46.580	SNP0060-SNP7054	14.7
		SNP7054	4	3.63	8.034	SNP7013		****	0.993	2.8	4.4	3.929-11.699	SNP0068-SNP6078	12.2
			10	4.2	16.862	SNP6157	13.862	-	0.958	2.7	4.4	12.162-19.325	SNP4057-SNP6017	16.4	14
						SNP6064	18.325	-	0.91						16.3
			18	5.05	77.142	SNP0111		***	0.952	3.1	4.4	67.540-81.808	SNP5018-SNP4095	17.2
				4.81	95.048	SNP0120		******	0.967			82.882-96.198	SNP7226-SNP7076	16
				4.81	95.153	SNP5053		******	0.967					16
		2011	2	3.23	44.13	SNP8200		***	1	2.8	4.4	43.710-44.130	SNP6097-SNP8200	19.2
			18	4.07	92.271	SNP6162		***	0.96	3	4.4	90.674-94.271		25.3
SIM/MQM	Mal3MCou/Mal3M_colored progeny	2007	3	3.51	36.616	SNP0008		**	0.98	2.7	4.5	29.665-39.144	SNP7132-SNP8013	10.4
			10	4.77	12.162	SNP4057	11.162	****	0.963	2.7	4.5	11.162-13.776	SNP4057-SNP6157	17	17.3
						SNP1340	12.776	****	0.994						16.6
			11	2.87	38.142	SNP4002	25.142	***	0.824	2.6	4.5	31.142-48.142	SNP4002-SNP6055	12.2	6.6
				2.87	39.142	SNP6055	50.971	****	0.617					12.3	11.1
				2.87	40.142									12.4
			18	5.8	80.073	VVIN16		******	0.985	3.1	4.5	78.833-80.073	SNP0134-VVIN16	21.4
		2008	2	3.47	46.544	SNP0060		-	0.979	2.8	4.5	42.937-46.580	SNP6003-SNP7054	9.8
			3	3.85	33.365	SNP7132	22.665	-	0.842	2.8	4.5	25.665-38.144	SNP7132-SNP7186	13.9	8.7
						SNP0008	36.616	**	0.986						10.5
			10	3.72	12.776	SNP1340		***	0.988	2.9	4.5	12.162-13.776	SNP4057-SNP6157	12
			11	3.07	43.142	SNP4002	25.142	****	0.825	2.6	4.5	32.142-50.971	SNP4002-SNP6055	13.7	7.1
				3.07	44.142	SNP6055	50.971	******	0.617					13.8	11.9
				3.07	45.142									13.7
			18	3.24	91.674	SNP0113	90.674	*****	0.974	3	4.5	84.136-91.674	SNP6054-SNP6162	10.6
						SNP6162	92.271	****	0.966
		2009	2	5.92	47.132	1031E14R		**	0.405	2.8	4.4	47.132-47.142	1031E14R-SNP7002	37.9
		VVIN16	10	3.93	12.776	SNP1340		***	0.988	2.9	4.4	11.162-13.776		12.3
			18	4.3	78.833	SNP0134		-	0.969	3	4.4	78.833-80.073	SNP0134-VVIN16	14.7
		2011	10	2.91	30.714	SNP14068		*****	0.993	2.7	8.2	30.627-30.716	SNP5061-SNP8019	22.7
				2.91	30.716	SNP8019		******	0.993					22.7
MQM	Tot3MCou/Tot3M_colored progeny	2007	3	3.31	36.616	SNP0008		**	0.98	2.7	4.3	31.665-39.144	SNP7132-SNP8013	10
			10	4.87	12.162	SNP4057	11.162	***	0.963	2.6	4.3	11.162-13.776	SNP4057-SNP6157	17.8	18.1
						SNP1340	12.776	*****	0.994						17.5
			17	5.87	37.482	SNP8071		******	1	3	4.3	32.313	SNP6045-VVIB09	15.6
												32.916-44.466	SNP8048-SNP7177
			18	5.34	80.073	VVIN16		******	0.985	3.1	4.3	78.833-80.073	SNP0134-VVIN16	19.9
		2008	3	4.13	35.665	SNP7132	22.665	-	0.842	2.7	4.6	29.665-38.144	SNP7132-SNP7186	12.6	4.6
						SNP0008	36.616	***	0.986						11.4
			10	3.62	12.776	SNP1340		***	0.988	2.7	4.6	12.162-13.776	SNP4057-SNP6157	11.7
			17	3.59	30.074	SNP4096		******	0.977	2.9	4.6	24.374-38.132	SNP7308-SNP6008	10.1
			18	3.25	95.048	SNP0120		****	0.967	3.1	4.6	92.271-95.048	SNP6162-SNP0120	10.7
		2009	2	4.87	47.132	1031E14R		**	0.405	2.8	4.2	47.132-47.142	1031E14R-SNP7002	32.6
			10	3.84	12.776	SNP1340		****	0.988	2.6	4.2	12.162-13.776	SNP4057-SNP6157	11
			18	5.29	83.545	SNP6024		**	0.951	3	4.2	82.882-83.545	SNP7226-SNP6024	17.5
		2011	2	3.04	43.71	SNP6097		*	1	2.9	4.6	42.964-43.710	SNP5048-SNP6097	23.6
			10	3.77	30.714	SNP14068		******	0.993	2.9	4.6	28.106-31.716	SNP4101-SNP7103	21.7
				3.77	30.716	SNP8019		******	0.993					21.7
			18	3.49	80.591	SNP5058		-	0.98	3.4	4.4	79.833-81.808	SNP0134-SNP4095	20.5
												82.882-85.136	SNP7226-SNP0113
												92.271-94.271	SNP6162-SNP0120
SIM/MQM	Tot3MCou/Tot3MAc_colored progeny	2007	4	4.31	16.219	SNP6078		**	0.965	2.8	4.4	10.699-17.219	SNP8164-SNP4135	12.9
			10	4.43	16.862	SNP6157	13.862	-	0.974	2.9	4.4	13.862-19.325	SNP6157-SNP6017	14.6
				4.43	17.862	SNP6064	18.325	-	0.94					14.5
			11	2.9	41.142	SNP4002	25.142	***	0.824	2.6	4.4	32.142-50.971	SNP4002-SNP6055	11	5.4
				2.9	42.142	SNP6055	50.971	*	0.617					11	9.8
				2.9	43.142									11.1
			17	4.36	38.132	SNP6008		****	0.995	2.7	4.4	37.482-39.132	SNP8071-SNP8084	11.8
			18	3.59	80.073	VVIN16		***	0.985	3.1	4.4	78.833-80.073	SNP0134-VVIN16	10.7
		2008	4	3.23	18.52	VVIP37		****	0.996	2.6	25.3	14.699-24.609	SNP8164-SNP7207	12
				3.94	29.885	SNP0031		**	0.992			27.254-45.696	SNP0131-SNP7303	14.5
				3.94	29.888	SNP4009		**	0.992					14.5
			10	3.29	13.862	SNP6157		-	0.958	2.3	25.3	12.162-25.415	SNP4057-SNP6009	12.5
												29.106-30.716	SNP4101-SNP8019
			17	2.9	38.132	SNP6008		****	0.993	2.4	25.3	33.916-40.472	SNP8048-SNP7085	10.9
		2009	4	2.98	16.219	SNP6078		**	0.963	2.8	4.4	14.699-18.520	SNP8164-VVIP37	10.5
				3.65	45.696	SNP0133	41.696	-	0.977			37.507-54.696	SNP6068-SNP7303	17.1	11
						SNP7303	62.001	-	0.902						8.9
			10	3.47	18.325	SNP6064		****	0.91	2.7	4.4	14.862-21.325	SNP6157-SNP6017	12.3
			18	3.72	80.073	VVIN16		***	0.99	3	4.4	78.833-80.073	SNP0134-VVIN16	14.7
		2011	10	4.94	18.325	SNP6064		**	0.94	2.9	5.2	14.862-21.325	SNP6157-SNP6017	30.8
			11	4.32	48.142	SNP4002	25.142	****	0.824	3.4	5.2	32.142-49.142	SNP4002-SNP6055	39	14
						SNP6055	50.971	******	0.617						14.9
			17	3.37	39.472	SNP8084		-	1	3	5.2	38.132-41.472	SNP6008-SNP7085	19.3
MQM	Meth/non_Meth_colored progeny	2007	1	7.7	2.154	SNP12122		*******	0.998	2.8	4.5	2.154-5.210	SNP12122-SNP8159	22.8
		SNP7224	2	6.52	46.544	SNP0060		***	0.987	2.9	4.5	46.542-46.544	SNP4071-SNP0060	18.8
			4	4.94	4.929	SNP0068	2.929	****	0.949	2.8	4.5	3.929-5.929	SNP0068-SNP4065	14.8	10.3
						SNP4065	6.728	**	0.989						2.5
			10	3.5	5.453	SNP0122		****	0.976	2.8	4.5	1.000-6.453	SNP4147-VrZAG25	7.6
		2008	1	11.35	3.21	SNP7224	2.21	*******	0.993	2.8	4.5	2.154-5.210	SNP12122-SNP8159	23.7	22.6
						SNP8159	8.644	*******	0.991						0.3
			2	6.88	45.948	SNP7234		***	0.97	2.9	4.5	45.948-46.252	SNP7234-SNP7253	12.7
				6.88	46.252	SNP7253		**	0.97					12.7
			4	3.26	4.929	SNP0068	2.929	****	0.954	2.9	4.5	2.855-5.929	SNP6121-SNP4065	6	5.5
					5.929	SNP4065	6.728	-	0.99					5.9	0.7
			8	6.36	20.402	SNP4040	18.402	*******	0.997	3.1	4.5	17.707-21.402	SNP6026-SNP4091	11.7	10.8
						SNP4091	21.832	*******	0.986						0.7
			10	3.46	22.102	SNP6017		*	1	2.8	4.5	0.000-4.000	SNP4147-SNP0122	5.2
												6.453-8.838	SNP0122-SNP4057
												12.162-23.561	SNP4057-SNP6009
		2009	1	15.74	7.21	SNP7224	2.21	*******	0.993	3	4.4	4.210-8.210	SNP7224-SNP8159	35.4	30.7										chr18:80.073
						SNP8159	8.644	*******	0.991						4.3
			2	4.09	46.544	SNP0060		-	0.979	2.9	4.4	46.542-46.544	SNP4071-SNP0060	7.6
			4	2.9	10.699	SNP8164		**	0.992	2.8	4.4	10.034-10.699	SNP7013-SNP8164	5.2
			8	3.63	18.402	SNP4040		****	0.997	3.1	4.4	17.707-21.402	SNP6026-SNP4091	6.7
				3.63	19.402									6.8
			10	3.42	22.561	VMC8D3		****	0.995	2.8	4.4	16.862-25.415	SNP6157-SNP6009	5.5
		2011	1	4.88	2.154	SNP12122		*******	0.998	3	4.4	2.154-5.210	SNP12122-SNP8159	27											chr18:16.141
		SNP4045			2.21	SNP7224		*******	0.998					27
			2	3.09	47.132	1031E14R		*	0.39	2.8	4.4	47.132-47.889	1031E14R-SNP15025	12
				3.09	47.142	SNP7002		*	0.368					12
			8	3.63	27.067	VMC1E8	24.067	-	1	3	4.4	25.067-33.067	VMC1E8-SNP7316	16.4	10.6
						SNP7316	35.545	-	0.931						11
MQM	3'Meth/3'OH_colored progeny	2007	1	7.18	2.154	SNP12122		*******	0.998	2.8	4.5	2.154-6.210	SNP12122-SNP8159	31.6
				7.18	2.21	SNP7224		*******	0.998					31.6
			6	4.3	18.445	SNP7293		**	0.526	3.2	4.5	12.251-20.497	SNP6081-SNP6143	24.9
		2008	1	9.39	4.21	SNP7224	2.21	*******	0.993	2.8	4.4	2.154-8.210	SNP12122-SNP8159	33	28.6
						SNP8159	8.644	*******	0.991						2.6
			6	4	18.445	SNP7293		**	0.524	3	4.4	14.251-19.947	SNP6081-SNP6143	18.6
		2009	1	7.77	8.644	SNP8159		*******	0.991	2.2	13.6	3.210-8.644	SNP7224-SNP8159	27.6
		2011	-
MQM	3'5'Meth/3'5'OH_colored progeny	2007	1	7.65	2.154	SNP12122		*******	0.998	2.8	4.5	2.154-5.210	SNP12122-SNP8159	21.7	22.3
		65		7.65	2.21	SNP7224		*******	0.998						0.5
			2	6.86	46.544	SNP0060		***	0.987	2.9	4.5	46.542-46.544	SNP4071-SNP0060	19.5
			4	5.2	4.929	SNP0068	2.929	****	0.949	2.9	4.5	3.929-5.929	SNP0068-SNP4065	15.5	10.9
						SNP4065	6.728	**	0.989						2.4
			10	3.31	5.453	SNP0122		****	0.976	2.7	4.5	2.000-6.453	SNP4147-VrZAG25	7.1
		2008	1	10.88	2.154	SNP12122		*******	0.997	2.9	4.4	2.154-5.210	SNP12122-SNP8159	21.1
		SNP7224	2	8.31	46.252	SNP7253		***	0.97	2.8	4.4	45.948-46.252	SNP7234-SNP7253	15.4
			4	3.6	3.929	SNP0068	2.929	****	0.954	2.8	4.4	2.855-5.929	SNP6121-SNP4065	6	6.2
						SNP4065	6.728	*	0.99						0.7
			8	6.19	20.402	SNP4040	18.402	*******	0.997	3	4.4	18.402-23.832	SNP4040-VMC1E8	11.3	10.4
						SNP4091	21.832	*******	0.986						10.8
			10	3.83	22.102	SNP6017		*	1	2.7	4.4	0.000-24.561	SNP4147-SNP6009	5.6
		2009	1	15.71	7.21	SNP7224	2.21	*******	0.993	2.9	4.5	3.210-8.644	SNP7224-SNP8159	34.7	30.2										chr18:80.073
		SNP0060				SNP8159	8.644	*******	0.991						33.3
			2	4.14	46.542	SNP4071		*	0.968	2.9	4.5	46.542-46.544	SNP4071-SNP0060	6.9
			4	3.93	10.699	SNP8164		**	0.992	2.8	4.5	8.034-14.699	SNP7013-SNP6078	6.4
			8	5.34	18.402	SNP4040		*****	0.997	3.1	4.5	17.707-21.402	SNP6026-SNP4091	9.2
			10	5.06	22.561	VMC8D3		****	0.995	2.7	4.5	20.325-25.415	SNP6064-SNP6009	7.2
		2011	1	3.67	2.154	SNP12122		*******	0.998	2.7	4.5	2.154-6.210	SNP12122-SNP8159	22.3											chr18:16.141
		SNP8200		3.67	2.21	SNP7224		*******	0.998					22.3
			2	5.39	47.132	1031E14R		**	0.39	3	4.5	47.132-48.889	1031E14R-SNP7092	22
				5.39	47.142	SNP7002		**	0.368					22
MQM	triOH/diOH_colored progeny	2007	1	3.61	46.412	SNP5036		-	0.755	2.9	4.4	31.773-54.412	SNP8171-SNP6041	10.5
			2	2.85	47.132	1031E14R		****	0.39	2.6	4.4	47.132	1031E14R	33.4
			6	3.1	21.065	SNP7121		****	0.918	2.9	4.4	21.065	SNP7121	14.5
			19	3.7	27.316	SNP1144	26.316	**	0.998	2.9	4.4	25.454-30.811	SNP8197-SNP7256	11.1	10.3
						SNP13758	28.719	*	0.999						10.8
		2008	2	2.99	46.544	SNP0060		****	0.979	2.9	4.4	46.542-46.544	SNP4071-SNP0060	9.6
			6	5.2	12.251	SNP6081		*******	0.503	2.9	4.4	12.251-17.251	SNP6081-SNP7293	56.8
			8	3.14	46.89	SNP6128		**	0.943	2.8	4.4	44.858-46.890	SNP0066-SNP6128	9
												50.547-51.785	SNP0128-SNP7123
												54.267-54.306	SNP8168-SNP7127
												55.396-55.622	SNP7294-SNP6124
		2009	1	3.43	45.773	SNP8171	22.773	-	0.926	2.8	4.4	41.773-53.412	SNP8171-SNP6041	0	1.7
						SNP5036	46.412	-	0.731						0
			2	3.7	47.132	1031E14R		******	0.405	3	4.4	47.132	1031E14R	33.1
			6	3.9	18.497	SNP8193		******	0.881	2.7	4.4	18.445-20.497	SNP7293-SNP6143	13.9
			8	3.89	54.306	SNP7127		*	0.897	3.1	4.4	45.858-46.890	SNP0066-SNP6128	6.8
												52.785-56.997	SNP7123-SNP7075
			19	3.16	26.316	SNP1144		-	0.999	2.8	4.4	25.454-28.316	SNP8197-SNP13758	6.3
												29.719-30.811	SNP13758-SNP7256
		2011	-

## Sheet: TabS6
Supplementary Table S6. List of the GrapeGen Chip probesets differentially expressed along development in high- and low- anthocyanin producers (HAPs and LAPs). Details of the analysis are available at GEO under the accession number GSE42909. Common DEPs correspond to the probesets modulated in both groups but with low correlation (deltaFC > 50%) ), while high-specific and low-specific DEPs to the…
	High-producers DEPS						Low-producers DEPS						Annotation
Common DEPs
	VER_PV		VER_MAT		PV_MAT		VER_PV		VER_MAT		PV_MAT		Grapegen unique ID	Functional annotation
ID	logFC	adj.P.Val	logFC	adj.P.Val	logFC	adj.P.Val	logFC	adj.P.Val	logFC	adj.P.Val	logFC	adj.P.Val
VVTU13541_x_at	-9.07048	2.52042e-06			7.36931	9.54434e-06					5.7523	0.0482999	VIT_12s0028g01180	Non-specific lipid-transfer protein
VVTU35037_x_at	-8.82374	2.89184e-06			8.32631	1.94451e-06	-6.35973	0.0350006			6.24203	0.028781	VIT_19s0177g00090	Albumin, 2S
VVTU39844_x_at	-8.68926	8.6177e-07			5.21545	4.11998e-06					5.04541	0.0464048	VIT_07s0151g00640	Globulin-1 S allele precursor
VVTU25360_s_at	-7.82687	9.69082e-07			8.02057	6.60644e-06	-6.95435	0.000676596			6.88017	0.000263507	VIT_18s0041g01880	MADS-box protein SEEDSTICK
VVTU16138_s_at	-7.2987	1.36674e-05			7.44382	6.15233e-06	-4.70483	0.0101538			4.63588	0.006817	VIT_00s0323g00100	Vacuolar processing enzyme beta
VVTU9588_x_at	-6.99296	6.98765e-05			6.55153	3.80665e-05	-5.70567	0.0186705			5.6649	0.0138075	VIT_07s0005g03410	Globulin 11S
VVTU21799_x_at	-6.84978	0.000136947			5.81493	3.80665e-05					4.47564	0.0530387	VIT_19s0177g00090	Albumin, 2S
VVTU8179_at	-6.76533	1.44067e-06			8.97866	5.93364e-05	-3.43561	0.00670414			3.13747	0.00530047	VIT_09s0002g00580	Lipase GDSL 3
VVTU12338_x_at	-6.68055	0.00118894			7.94996	5.93364e-05	-6.17914	0.000903354			6.2485	0.000379386	VIT_18s0041g01880	MADS-box protein SEEDSTICK
VVTU1657_s_at	-6.33432	0.000171678			4.88614	5.93364e-05	-5.55261	0.00144589			5.40073	0.000535308	VIT_00s0253g00080	Methyl jasmonate esterase
VVTU9780_s_at	-5.58641	0.00148038			6.27187	8.02878e-05	-3.5066	0.00469075					VIT_07s0005g00170	Rubber elongation factor (REF)
VVTU16907_at	-5.51713	2.00759e-05			3.47794	9.9612e-05	-2.47115	0.0140748			2.41691	0.0109394	VIT_09s0002g00580	Lipase GDSL 3
VVTU32500_s_at	-5.23367	0.00012633			5.17359	0.000107161					3.37511	0.036006	VIT_11s0052g01230	Xyloglucan endotransglucosylase/hydrolase 23
VVTU9099_s_at	-5.08407	0.000814021			2.67606	0.000914092					2.71545	0.0527897	VIT_08s0040g02660	RARE-cold-inducible 2A
VVTU4469_s_at	-4.91901	0.0037031			-3.00754	0.00121867	-2.74617	0.0242662			2.35833	0.0300147	VIT_01s0137g00330	Cysteine proteinase
VVTU2785_s_at	-4.86106	0.000449058			5.73031	0.000168671	-3.6632	0.00855484			3.75567	0.00328966	VIT_00s0323g00060	Invertase/pectin methylesterase inhibitor
VVTU12436_at	-4.55325	0.0362682			2.17261	8.5628e-05	-5.35158	0.00197497			5.43159	0.000658339	VVTU12436_at	No hit
VVTU1159_at	-4.51513	7.47516e-05			-1.30308	0.0137777	-2.65736	0.0124436			2.54479	0.00941399	VIT_05s0077g00610	Desiccation protein PCC13-62 precursor
VVTU1832_x_at	-4.46214	0.000677663	1.93104	0.00496437	4.65933	0.000348435	-3.35552	0.0052331	2.02552	0.0199905	5.38104	0.000724597	VIT_09s0002g04440	Ribosomal protein L37 (RPL37C) 60S
VVTU30636_at	-4.45515	6.379e-05			-2.14569	0.00508554	-2.1326	0.0101382			2.43749	0.00414016	VIT_08s0007g06160	BZIP transcription factor
VVTU8520_at	-4.43271	0.000707702			2.74781	0.000107161	-4.35103	0.00104136			5.09917	0.000263507	VIT_07s0031g02550	ABC transporter G member 14
VVTU6510_s_at	-4.34776	0.00775697			-1.21746	0.00121348	-5.15162	0.00509685			6.53428	0.00534197	VIT_10s0003g02900	LHCII type I CAB-1
VVTU4190_at	-4.34213	0.0322786			2.17994	0.000196752	-6.07673	0.00125059			5.9904	0.000535072	VIT_18s0122g00290	Unknown protein
VVTU730_s_at	-4.33998	0.000280781	1.92995	0.0160167	2.4384	9.33593e-05	-4.3242	0.0271933			5.80006	0.00344621	VIT_18s0041g00370	Double strand break repair protein (XRCC4)
VVTU14777_at	-4.27041	0.000591959			4.84324	0.000134555	-2.65328	0.00665055			2.5617	0.00376259	VIT_18s0041g00590	Proton-dependent oligopeptide transport (POT) family protein
VVTU12543_s_at	-4.23828	0.00757693			6.03607	0.000279877	-5.24016	0.00638366			6.49915	0.00552919	VIT_10s0003g02900	LHCII type I CAB-1
VVTU38140_s_at	-4.18464	0.0094194			5.32002	0.000174573	-5.17199	0.00604523			6.49236	0.00527627	VIT_10s0003g02900	LHCII type I CAB-1
VVTU39896_at	-4.14407	0.000853676			3.40079	0.000322599	-1.47154	0.0317527			2.14525	0.0066585	VIT_14s0108g00630	Amino acid permease
VVTU7340_at	-4.14097	0.000776233			2.29152	0.000147609	-2.0988	0.0472089			1.91933	0.0510436	VIT_06s0004g06570	Calcium/proton exchanger CAX3
VVTU12228_at	-4.03803	6.32231e-05			-2.54844	0.00066766	-1.56167	0.011595			1.64426	0.00637953	VIT_00s0323g00100	Vacuolar processing enzyme beta
VVTU7035_at	-3.99136	0.00148038			3.95824	0.000100794	-3.54624	0.0036242			4.32069	0.000183288	VIT_18s0001g13200	Cytokinin dehydrogenase 5 precursor
VVTU3607_s_at	-3.95473	0.00500338			-1.71082	0.00510125					2.11447	0.0541184	VIT_06s0004g01250	Omega-6 fatty acid desaturase, endoplasmic reticulum (FAD2)
VVTU40263_x_at	-3.92562	6.60675e-05			1.76165	0.000195403	-3.72524	0.00173691			2.64209	0.00165924	VIT_19s0093g00160	Glutathione S-transferase 8 GSTU19
VVTU12570_at	-3.89167	0.00254232			2.42482	0.000220122	-4.14213	0.00928512			4.64002	0.000445206	VIT_02s0154g00310	Protease inhibitor/seed storage/lipid transfer protein (LTP)
VVTU4071_at	-3.88915	0.00699909			1.62435	0.000510187	-3.80685	0.00940985			3.90133	0.00517445	VIT_01s0011g05390	Invertase/pectin methylesterase inhibitor
VVTU35043_at	-3.84511	0.000139701					-3.48909	0.00844626			3.56834	0.00489879	VIT_15s0021g01880	Arabidopsis thaliana homeobox protein 2
VVTU3125_at	-3.82795	0.00243648			1.11311	0.00821079	-3.711	0.00176882			4.49007	0.000183288	VIT_18s0001g13200	Cytokinin dehydrogenase 5 precursor
VVTU10916_at	-3.77422	0.00403284			-1.5274	0.000375398	-2.16522	0.0140949			1.5099	0.0431316	VIT_12s0028g03640	Ripening induced protein
VVTU6628_at	-3.74544	0.00742448			-2.5333	0.000194023	-3.11021	0.0543607					VIT_05s0020g00930	Soluble diacylglycerol acyltransferase
VVTU27124_s_at	-3.73198	0.0297504			5.0926	0.000295102	-4.83833	0.00480004			6.45002	0.00144359	VVTU2010_s_at	No hit
VVTU12993_s_at	-3.72918	0.0199417			3.33954	0.000266066					4.19862	0.0216373	VIT_08s0007g00330	Metallothionein
VVTU22442_at	-3.72735	0.00459336			-1.95184	0.0329705	-4.57697	0.000358009			4.9444	0.000134205	VIT_04s0008g01740	Spermine synthase ACAULIS5
VVTU35070_s_at	-3.72391	0.0193528			5.26794	0.00043243					4.3832	0.0251304	VIT_08s0007g00330	Metallothionein
VVTU2010_s_at	-3.67319	0.0317305			7.23462	0.000402693	-4.73828	0.00540672			6.44144	0.00168629	VVTU2010_s_at	No hit
VVTU32176_at	-3.64956	5.28195e-05			2.65791	0.00010678	-3.36459	0.000199049			3.49099	0.000134205	VVTU32176_at	Non-specific lipid-transfer protein
VVTU647_at	-3.59345	0.00386172			1.65701	0.00626203	-2.69033	0.00442296			2.12231	0.00816874	VIT_14s0083g01110	Brassinosteroid-6-oxidase
VVTU36927_x_at	-3.56497	0.000289851			6.39319	0.000134555	-3.07575	0.00927348			3.77642	0.00155478	VIT_12s0059g01790	Caffeic acid O-methyltransferase
VVTU13174_s_at	-3.56266	0.0203085			-2.35864	0.000375398					3.88681	0.0283871	VIT_08s0007g00330	Metallothionein
VVTU22808_at	-3.55581	0.00382887			2.29058	0.000466049					1.52536	0.0163432	VIT_04s0008g06660	Unknown protein
VVTU2766_at	-3.53798	0.00232919			4.9422	0.000422707	-3.38807	0.00951437			4.30605	0.00196449	VIT_00s0371g00100	Mannitol dehydrogenase
VVTU1182_s_at	-3.53184	0.0101327					-2.48208	0.0221378			4.29801	0.0123778	VIT_18s0001g14270	Gibberellin-regulated protein 1 (GASA1)
VVTU38213_s_at	-3.47986	0.0335884			3.87215	0.000220122					4.11635	0.0332678	VIT_08s0007g00330	Metallothionein
VVTU6458_at	-3.43388	0.0246628			2.24073	7.9211e-05					1.13436	0.0465556	VIT_04s0044g00210	Mannitol dehydrogenase
VVTU38062_at	-3.43038	0.0033747			-1.84306	0.00115646	-2.98451	0.000783338			3.48686	0.00136952	VIT_14s0066g00610	Unknown protein
VVTU14349_s_at	-3.41302	0.0270297			3.33379	0.00226849					4.21719	0.0295504	VIT_08s0007g00330	Metallothionein
VVTU30_at	-3.38166	0.0118325			-1.2451	0.000668331	-4.15096	0.00050445			3.75495	0.000303977	VIT_15s0046g00290	Auxin response factor 18
VVTU32398_s_at	-3.38048	0.0421572					-4.46158	0.0130773					VIT_13s0019g02930	Heat shock protein 17.6 kDa class I
VVTU31483_s_at	-3.3358	0.00566612	1.77946	0.0114284	-2.01628	0.00043243	-3.30818	0.0307541			4.87458	0.00906655	VIT_01s0011g02720	No hit
VVTU11913_at	-3.3203	0.000923693			-1.6204	0.000466049	-3.59463	0.000199049			4.0149	0.000132673	VIT_04s0023g03810	Jasmonate O-methyltransferase
VVTU6380_at	-3.30312	0.0421572			2.27955	0.000249259	-2.22934	0.0479439			2.019	0.0512596	VIT_13s0064g01760	Amygdalin hydrolase isoform AH I
VVTU5973_at	-3.26681	0.00218876			4.77981	8.38404e-05	-2.37103	0.00264109			2.55264	0.000401323	VIT_18s0122g00420	Laccase
VVTU7310_x_at	-3.25299	0.000723125			1.10257	0.00135008	-3.14496	0.00381095			3.80544	0.000811774	VIT_12s0059g01790	Caffeic acid O-methyltransferase
VVTU9087_at	-3.25279	0.00145891			1.2008	0.00993828	-3.68979	0.00279835			4.41374	0.000383134	VIT_19s0014g03240	Beta-mannosidase 4
VVTU2445_s_at	-3.22619	0.00260154			-1.62563	0.000580861	-4.21618	0.00260302			4.0487	0.00108233	VIT_11s0016g03540	Auxin-responsive protein IAA27
VVTU2861_at	-3.21484	0.0526648			3.347	5.93364e-05	-4.79175	0.00616127			5.27898	0.00235386	TC69543	No hit
VVTU3735_at	-3.20344	0.00676624			2.07562	0.000191292	-2.65604	0.00661126			3.34232	0.00104305	VIT_05s0062g00630	UDP-glucose transferase (UGT75B2)
VVTU12582_at	-3.20056	0.0112921	-4.5397	0.0168687	2.35424	0.000340463	-2.12814	0.0506549					VIT_02s0087g00750	Proteinase inhibitor I4, serpin
VVTU7305_x_at	-3.17516	0.00232983			1.47383	0.00984248	-2.54814	0.00224193			1.85455	0.0112435	VIT_17s0000g01110	ATFP3 (Arabidopsis thaliana farnesylated protein 3
VVTU38428_at	-3.1526	0.012194			1.56855	0.000736606	-2.73174	0.0256666			3.22005	0.00768954	VIT_01s0026g01490	Proton-dependent oligopeptide transport (POT) family protein
VVTU12791_s_at	-3.14983	0.00492473					-2.77471	0.0194061			3.67859	0.034933	VIT_13s0019g04140	LHCA1
VVTU13149_s_at	-3.13307	0.0518819			2.51064	0.000638332	-4.53667	0.0160345					VIT_13s0019g02930	Heat shock protein 17.6 kDa class I
VVTU6208_at	-3.12615	0.0112751			3.8055	0.000324314	-4.37167	0.00522024			5.23513	0.00209518	VIT_18s0001g11470	CYP82A3
VVTU1813_at	-3.12574	0.00356307			-2.06285	0.00106414	-3.84673	0.000874635			4.47691	0.000263507	VIT_09s0002g04080	IAA9
VVTU40369_x_at	-3.1101	0.0107338			3.62318	0.000330741	-2.03389	0.0114754					VIT_01s0127g00470	Galactinol synthase
VVTU35058_s_at	-3.08503	0.0201692			-2.08166	0.00125691	-3.39615	0.044182			5.82399	0.0072257	VIT_03s0063g02380	Specific tissue protein 2
VVTU38552_s_at	-3.07492	0.0342998	1.20319	0.0169138	1.86247	0.000295102	-3.93306	0.00139657			4.81727	0.000379386	VIT_06s0004g05340	Tropinone reductase
VVTU32104_x_at	-3.04222	0.00311751			-1.44746	0.000598981	-2.10746	0.00982516			2.60892	0.00321388	VIT_06s0004g01250	Omega-6 fatty acid desaturase, endoplasmic reticulum (FAD2)
VVTU10981_at	-2.98609	0.000581299			5.11469	0.000485092	-3.70185	0.00275507			4.35045	0.000704395	VIT_02s0154g00260	Nitrate transporter
VVTU6893_s_at	-2.97693	0.0125213			-1.72273	0.00579517	-4.89798	0.000361355			4.90375	0.000251216	VIT_15s0046g02000	Polygalacturonase GH28
VVTU8255_s_at	-2.97633	0.00652899			3.33079	0.000280889	-3.69696	0.000897042			4.03308	0.000290893	VIT_13s0067g00220	Aquaporin TMP-C
VVTU2237_at	-2.94599	0.00354143			3.01608	0.00067339					2.12568	0.00132967	VIT_00s0956g00020	Leafy cotyledon1-like protein
VVTU8189_at	-2.94271	0.002517			1.81628	0.00106414	-2.51357	0.00210548			3.80544	0.00118057	VIT_08s0040g01140	Serine carboxypeptidase K10B2.2 precursor
VVTU17114_at	-2.94211	0.00747143			2.39582	0.000625835					1.50851	0.050692	VIT_07s0104g00190	7S globulin precursor, basic
VVTU285_at	-2.92405	0.000999423			-1.72143	0.0546921	-2.74728	0.00277345			3.39086	0.00140395	VIT_07s0031g02950	Ammonium transporter 2
VVTU8342_at	-2.92186	0.00816469			7.32145	0.000608799	-3.34646	0.00717842			4.492	0.000308032	VIT_18s0001g08430	Branched-chain-amino-acid aminotransferase 2, chloroplast (Atbcat-2)
VVTU2161_s_at	-2.91091	0.00679365			1.33336	0.000676402	-3.71125	0.0123884			4.107	0.0135594	VIT_17s0000g06350	LHCA4 (Photosystem I light harvesting complex gene 4)
VVTU3224_at	-2.90928	0.00114203			1.68216	0.0304885	-2.09489	0.0052658			1.95829	0.00340106	VIT_07s0031g00110	Unknown protein
VVTU17515_at	-2.8929	0.0109257					-3.39538	0.000598584			3.42494	0.000263507	VVTU17515_at	RPS2 (resistant to p. syringae 2)
VVTU7280_s_at	-2.89016	0.0173355			-1.29473	0.000402338	-2.67843	0.0219394			5.10644	0.00126751	VIT_06s0004g04640	Metallothionein 2b
VVTU7299_at	-2.88945	0.00106252					-1.66029	0.00481174			1.81275	0.0022565	VIT_14s0006g02590	Glutamine amidotransferase
VVTU14337_at	-2.88421	0.000271732			2.80391	0.000295102	-2.03206	0.00363049			2.05369	0.0027358	VIT_02s0012g01450	Basic helix-loop-helix BHLH071
VVTU32224_at	-2.88004	0.00106252			3.07778	0.000266066	-2.49373	0.00187309			2.45167	0.000923234	CB348213	Unknown protein
VVTU34564_s_at	-2.86864	0.00966854					-3.01066	0.00984878			3.59754	0.00335261	VIT_10s0003g03270	Inward rectifying potassium channel
VVTU29681_at	-2.86273	0.000135692			2.80099	7.06984e-05	-1.91173	0.00173518			1.32382	0.00193893	VIT_19s0015g02730	Glutathione S-transferase 25 GSTU25
VVTU11114_at	-2.85438	0.00106252			2.94906	6.90307e-05	-3.03122	0.00209333			3.55143	0.000503397	VIT_05s0020g01420	FPF1 (flowering promoting factor 1)
VVTU13083_at	-2.84986	0.00347304			1.2084	0.00119831	-1.64273	0.00450825			2.61998	0.000505789	VIT_00s0361g00040	Anthocyanidin reductase
VVTU35907_s_at	-2.83547	0.0122797			2.63551	0.000575427	-2.23374	0.017604			2.64294	0.00148066	VIT_15s0021g02270	Unknown protein
VVTU37267_at	-2.79567	0.000944381			6.6394	0.000664274	-2.66462	0.0160439			2.31159	0.0167796	VIT_10s0003g01960	RKF1 (receptor-like kinase in flowers 1)
VVTU4050_at	-2.79527	0.000180586			-1.78369	0.000267007	-2.06702	0.00680321			1.71776	0.00371976	VIT_07s0191g00050	Peroxidase 17
VVTU34940_at	-2.78335	0.00184004			-1.77079	0.00656589	-3.61868	0.00312108			4.23018	0.00128939	VIT_19s0014g03660	LHCII type III, chloroplast precursor
VVTU34739_s_at	-2.78181	0.0195519			-1.67887	0.0010853	-3.06016	0.0548928			5.3136	0.0130096	VIT_03s0063g02360	Epicotyl-specific tissue protein
VVTU1734_s_at	-2.77676	0.00582117			1.86006	0.000575427	-2.5396	0.00397445			3.73948	0.000866487	VIT_18s0001g00820	Thioredoxin-like protein CDSP32
VVTU6011_at	-2.77669	0.00373681					-2.66282	0.0279674			3.09052	0.0125487	VIT_18s0001g03880	Polcalcin
VVTU6403_s_at	-2.76772	0.00427627			1.28077	0.0114589	-2.66994	0.00958689			3.86797	0.00174347	VIT_12s0059g01790	Caffeic acid O-methyltransferase
VVTU30490_at	-2.76143	0.00317957	1.78606	0.0131922	1.83539	0.00127028	-2.41959	0.00437744			3.81968	0.00175048	VIT_14s0066g00610	Unknown protein
VVTU32320_x_at	-2.74523	0.00503292			5.89436	0.00056729	-1.6219	0.00398558			1.34838	0.00158805	VVTU32320_at	7S globulin precursor, basic
VVTU7332_at	-2.74307	0.0149039			1.72152	0.00159926	-3.29707	0.0103181			3.28583	0.00683747	VIT_18s0001g06690	Gibberellin 20 oxidase 2
VVTU15110_at	-2.7414	0.0102459			2.76026	0.000414172	-3.96101	0.00312108			4.2448	0.00128935	VIT_13s0106g00550	flavonol 3-sulfotransferase
VVTU14262_s_at	-2.73484	0.00253068			-2.24638	0.000836192	-2.63865	0.000802938	1.22293	0.0513491	3.86158	0.000251216	VIT_08s0040g02650	Unknown protein
VVTU20577_at	-2.72991	0.00252258			2.19948	0.00287476	-1.56391	0.0166263			1.67997	0.00351565	VVTU20577_at	No hit
VVTU35907_at	-2.72883	0.0142459			2.62836	9.33593e-05	-2.28178	0.00855484			2.8201	0.00317035	VIT_15s0021g02270	Unknown protein
VVTU21683_at	-2.72317	0.00114203			2.7383	0.0078327	-1.22049	0.027622			1.50681	0.010451	VIT_14s0060g00240	Myb domain protein 61
VVTU37527_s_at	-2.71744	0.00344023			-5.16264	6.90307e-05	-2.8257	0.00207497			3.41062	0.000480388	VIT_06s0004g03130	Auxin response factor 4
VVTU37848_at	-2.71463	0.0386042			3.30313	0.00022021	-2.94223	0.0323548			3.246	0.0185029	VIT_17s0000g08460	Carbonic anhydrase, chloroplast precursor
VVTU10398_at	-2.7071	0.00118894			4.08603	0.000748045	-2.12459	0.00364491			2.19658	0.00153473	VIT_11s0037g00530	Cellulose synthase IRX3
VVTU16640_at	-2.70139	0.00931957			2.40749	0.000610065	-2.42796	0.017404			2.58762	0.014286	VIT_08s0007g03630	Calmodulin binding protein
VVTU19162_s_at	-2.69531	0.000798208					-2.8612	0.00261134			2.8058	0.00134584	VIT_00s0684g00030	SEN1 (dark inducible 1)
VVTU9626_x_at	-2.69082	0.00680053			1.56841	0.00143394	-2.24293	0.0032355			3.03608	0.000724597	VIT_12s0028g03100	GPRI1 (GOLDEN2 1)
VVTU4112_s_at	-2.68127	0.00080366					-2.54883	0.00884152			2.12808	0.00844807	VVTU4112_s_at	SEN1 (dark inducible 1)
VVTU10711_at	-2.67843	0.0186099			1.34571	0.000556789	-2.67115	0.000638566			3.01488	0.000251216	VIT_08s0007g08910	Cis-zeatin O-beta-D-glucosyltransferase
VVTU9050_at	-2.67324	0.0183389			2.80264	0.000667412	-2.3592	0.001236			1.7947	0.0158786	VIT_07s0141g00270	Auxin-induced protein 22D
VVTU5395_at	-2.67021	0.0498032			-2.19258	0.00343914	-2.49697	0.00656527			3.03517	0.000911595	VIT_14s0066g00850	Nitrate transporter2.5
VVTU12613_at	-2.65548	0.0040187			3.75708	0.000481244	-1.36217	0.00662542			1.34816	0.00390642	VIT_00s1455g00010	Expansin beta 1 precursor
VVTU30416_at	-2.65516	0.00880166			2.22791	0.000759315	-2.70764	0.00322436			2.85376	0.0015395	VIT_13s0019g03040	Indole-3-acetate beta-glucosyltransferase
VVTU7832_s_at	-2.64629	0.000798208			2.3547	0.000613208	-2.73159	0.00309738			2.97229	0.000658339	VIT_16s0039g02550	Seed specific protein Bn15D1B
VVTU4915_at	-2.64211	0.00317916			2.75624	0.000125058	-2.18107	0.0102618			2.26173	0.00212522	VIT_07s0104g00830	Sugar transporter ERD6-like 7
VVTU39860_at	-2.6377	0.00240092			5.43965	0.00067339	-1.70647	0.00444648			1.97999	0.00142797	VIT_18s0122g00620	Cinnamoyl-CoA reductase
VVTU21676_at	-2.63583	0.0218784			1.6379	0.000676402	-1.01057	0.0170749			1.03031	0.00815365	VIT_08s0007g04300	Lipase GDSL
VVTU39625_s_at	-2.6274	0.0300254			2.51359	0.000583408	-4.40744	0.00540022			4.36981	0.00256726	VIT_02s0154g00320	Protease inhibitor/seed storage/lipid transfer protein (LTP)
VVTU3359_at	-2.61034	0.00186849			2.44451	0.00102867	-2.20242	0.00347242			2.5365	0.0157357	VVTU3359_at	No hit
VVTU13618_x_at	-2.60823	0.00369075			4.37861	0.000579385					2.63986	0.0120672	VIT_16s0050g01580	UDP-glucose: anthocyanidin 5,3-O-glucosyltransferase
VVTU9898_at	-2.5992	0.0137947			5.52064	0.000420129					4.00855	0.044482	VIT_00s0187g00050	No hit
VVTU1044_at	-2.59832	0.0026056					-3.35146	0.00036176			3.78714	0.000263507	VVTU1044_at	No hit
VVTU17900_s_at	-2.59249	0.014148			2.65069	0.000693042	-3.29853	0.00531663	2.46032	0.0513491	5.75885	0.000311886	VIT_04s0008g05640	Protease inhibitor/seed storage/lipid transfer protein (LTP)
VVTU6339_at	-2.58844	0.00344543					-1.49203	0.00558683			1.70548	0.00128939	VIT_14s0219g00280	Glycerol-3-phosphate dehydrogenase (NAD+)
VVTU13950_s_at	-2.58555	0.000174466			2.93504	0.000348435	-2.53931	0.00265147			3.2468	0.000835957	VIT_08s0007g07400	Glutamate dehydrogenase 1
VVTU7988_s_at	-2.58337	0.0137947			2.07778	0.000555073	-2.364	0.018144			3.17903	0.00321388	VIT_14s0060g00080	Unknown protein
VVTU7352_s_at	-2.57891	0.0110238			1.49342	0.000575427	-1.85974	0.00927348			2.17393	0.00335927	VIT_15s0046g01430	Aldose 1-epimerase
VVTU32394_x_at	-2.57529	0.00204264			2.28623	0.000134555					1.47896	0.0235291	VVTU32394_x_at	Non-specific lipid-transfer protein
VVTU3168_s_at	-2.57098	0.00300556			6.04768	0.000270739	-2.68125	0.000783338			2.96485	0.000251216	VIT_18s0001g10550	LHCA5 (Photosystem I light harvesting complex gene 5)
VVTU26524_at	-2.56476	0.000881653			2.13957	0.00043243	-2.64594	0.0130773			3.4111	0.000531225	VVTU26524_at	No hit
VVTU4055_at	-2.56474	0.00382701	1.21526	0.012078	2.65251	0.000212737	-2.2126	0.0151617			3.6038	0.00357615	VIT_18s0076g00250	Sucrose-proton symporter 2 SUC2
VVTU1672_at	-2.56266	0.00718516			2.23346	0.000266066					1.72885	0.0322491	VIT_13s0067g01680	Unknown protein
VVTU25314_s_at	-2.55377	0.0131341			-1.9455	0.00347147	-2.12333	0.0135381					VIT_15s0046g01560	Unknown protein
VVTU8647_s_at	-2.55307	0.00432178			1.2302	0.00054603	-3.05565	0.0447879			3.59047	0.0214487	VIT_00s0181g00180	LHCB3 (light-harvesting chlorophyll binding protein 3)
VVTU13128_x_at	-2.54872	0.0492644			-3.83374	0.00176708	-2.90508	0.0245017					VIT_13s0019g03000	Heat shock protein 17.6 kDa class I
VVTU13930_at	-2.5434	0.0393459			3.10173	0.0006102	-3.0058	0.0226366			5.77197	0.000948001	VIT_06s0004g04640	Metallothionein 2b
VVTU1253_at	-2.54096	0.0470839			1.35016	0.000622502					5.21584	0.0015412	VIT_16s0050g01620	ABC transporter G member 14
VVTU35364_s_at	-2.53623	0.000477109			1.13572	0.000764996	-2.46359	0.000915727			2.66865	0.000379386	VIT_07s0005g04110	Cellulose synthase CESA4
VVTU13038_s_at	-2.53559	0.000442228	2.30765	0.00812751	2.18159	0.000505671	-2.48089	0.00698756			4.16617	0.00267942	VIT_13s0067g01450	Lateral organ boundaries domain 21
VVTU1715_at	-2.53436	0.0118255			2.12111	0.000143211	-2.94995	0.001236			3.3092	0.00197458	VIT_00s1328g00020	Phytosulfokines PSK4
VVTU14157_at	-2.53121	0.00140599			1.8622	0.000873718	-2.18685	0.000807868			2.15997	0.000599073	VIT_00s0194g00260	Microtubule associated protein (MAP70-5)
VVTU28422_s_at	-2.53024	0.00151207			2.11361	0.000375398	-2.59395	0.0036242			2.72095	0.00104051	VIT_16s0039g02550	Seed specific protein Bn15D1B
VVTU20047_s_at	-2.52864	0.00118894			1.39296	0.000634937	-2.60025	0.00260302			2.85637	0.000835957	VIT_16s0039g02550	Seed specific protein Bn15D1B
VVTU28420_s_at	-2.51967	0.0150383					-3.07845	0.00338642			3.96934	0.000380205	VIT_02s0025g01260	NADPH HC toxin reductase
VVTU9498_at	-2.50753	0.00149739			1.60833	0.00028048	-2.76252	0.00522817			2.70461	0.00280042	VIT_02s0025g00180	Bisphosphoglycerate mutase
VVTU2336_at	-2.49809	0.00960409	2.06198	0.0362425	2.53595	0.000951094	-4.06858	0.000638566			5.15623	0.00011993	VIT_16s0022g01430	Phosphate-induced protein 1
VVTU9394_s_at	-2.49173	0.00309361			2.68787	0.000696088	-1.26466	0.00954058			1.34409	0.00237911	VIT_03s0180g00280	Indole-3-acetate beta-glucosyltransferase
VVTU32284_at	-2.48182	0.0133148			2.27817	0.00112633	-1.50461	0.00698756			1.37922	0.00308765	CB347827	Globulin subunit beta precursor 11S
VVTU18035_s_at	-2.48121	0.00204264	1.72166	0.0104705	3.7826	0.000485092	-2.57258	0.00157526			3.88793	0.000263507	VIT_01s0026g01950	Homeobox-leucine zipper protein HB13
VVTU602_at	-2.48104	0.0441334			1.89416	0.000282596	-2.92586	0.0124437			3.49891	0.00429176	VIT_14s0060g00990	Unknown
VVTU12448_at	-2.48067	0.00795675			1.12249	0.00176708	-2.94843	0.00261134			2.55171	0.00257448	VIT_08s0040g01370	Heavy-metal-associated domain-containing protein
VVTU3235_at	-2.4745	0.000798208					-2.71363	0.00250403			3.77062	0.000251216	VIT_05s0020g04130	Perakine reductase aldo/keto reductase
VVTU3866_at	-2.47076	0.00080366			2.20986	0.0052789	-1.49047	0.0394591			1.6855	0.0216321	VIT_08s0040g00490	Caspase
VVTU13048_s_at	-2.46603	0.00311678			-2.98489	0.00157994	-2.72066	0.00260302			2.95387	0.00149769	VIT_07s0129g00300	formamidase, putative / formamide amidohydrolase, putative
VVTU35637_at	-2.44955	0.02547			-1.21518	0.0112508	-2.01462	0.0170884			1.79911	0.0163322	VIT_13s0019g03100	Cis-zeatin O-beta-D-glucosyltransferase
VVTU37080_at	-2.44014	0.00681771			1.58462	0.00067339	-1.62097	0.034566			1.86289	0.0163368	VIT_01s0026g01490	Proton-dependent oligopeptide transport (POT) family protein
VVTU3446_s_at	-2.43968	0.0136995			-1.4975	0.0169472					3.11933	0.033312	VIT_18s0001g15640	Pathogenesis-related
VVTU40213_at	-2.43771	0.00259301			-1.78853	0.000217183	-1.46332	0.0362787			1.31508	0.0388796	VVTU40213_at	No hit
VVTU34204_s_at	-2.4366	0.00553443	1.70738	0.0090495	-1.5868	0.00123584	-2.10198	0.0175493	2.4913	0.0523375	4.59329	0.00110746	VIT_08s0007g07000	Disease resistance-responsive
VVTU33647_x_at	-2.43326	0.00257876			2.87178	0.00316222	-2.86944	0.00285205			3.63444	0.00114138	VIT_19s0014g02740	Metallothionein
VVTU660_s_at	-2.42804	0.00416105			1.63369	0.000450763	-2.06955	0.00260302			1.94121	0.0049914	VIT_17s0000g01110	ATFP3 (Arabidopsis thaliana farnesylated protein 3
VVTU2643_at	-2.42477	0.000707702					-2.21499	0.00752734			1.84732	0.0145416	VIT_18s0001g00610	Rho GTPase activator
VVTU3913_s_at	-2.42161	0.00847488					-2.39516	0.00723241			2.32612	0.00348139	VIT_14s0006g01250	GTPase activating protein
VVTU35337_at	-2.41914	0.00313176			2.36251	0.00124791	-2.03975	0.00756608			2.09104	0.00331645	VIT_06s0004g06090	Diphenol oxidase
VVTU1506_at	-2.41375	0.00759088			3.14906	0.00108159	-2.00209	0.0249438			2.63417	0.00851184	VIT_04s0023g03040	Lactoylglutathione lyase
VVTU276_at	-2.39934	0.0241999			-2.01713	0.000505671	-2.54797	0.00276602			2.46952	0.00143343	VIT_17s0000g09900	Unknown protein
VVTU5521_at	-2.397	0.00592469	-1.62573	0.0217744	-3.73235	0.000638332	-2.09364	0.007291					VIT_14s0171g00100	Blue (type 1) copper domain
VVTU20078_s_at	-2.39529	0.00427627	1.12988	0.0281215	7.06402	0.0009912	-3.27985	0.00201816			4.38273	0.000610372	VIT_04s0044g01410	Photosystem I reaction center subunit N (PSAN)
VVTU15319_at	-2.3945	0.00510861					-1.84305	0.0066835			2.73209	0.000810032	VIT_06s0004g01870	No transmitting tract
VVTU31559_at	-2.38978	0.00642955			3.57871	0.00111106	-2.18468	0.0020292			2.94484	0.000523265	CB341354	No hit
VVTU15904_at	-2.3893	0.00180028					-2.33835	0.00224193			2.57805	0.000489201	VIT_08s0056g00780	MATE efflux family protein
VVTU5466_at	-2.38887	0.00032398	1.61014	0.00542594	-2.10593	0.00105005	-2.76079	0.00175689			3.43794	0.000263507	VIT_05s0020g02690	Copper-binding family protein
VVTU16399_at	-2.38344	0.00491836			1.33686	0.00269747	-1.61765	0.00322436			1.5697	0.00128939	VIT_18s0001g06940	Purine permease 1 (PUP1)
VVTU3092_s_at	-2.38198	0.00148038			1.72184	0.000467428	-3.01728	0.00197329			3.19451	0.000872527	VIT_13s0067g02910	Non-specific lipid-transfer protein
VVTU20431_s_at	-2.37917	0.0290828			1.0544	0.00141788	-2.21928	0.0128685			2.0985	0.00916642	VIT_12s0057g00200	Vesicle-associated membrane protein
VVTU6887_at	-2.3783	0.0117831					-2.18025	0.00948442			3.40582	0.000704395	VIT_01s0026g00880	Transducin protein
VVTU4106_x_at	-2.37445	0.00880166			1.95374	0.000266066	-2.33214	0.0152984			4.52514	0.0101238	VIT_01s0011g02710	No hit
VVTU15109_s_at	-2.37393	0.00204264			-1.15287	0.00220096	-2.24387	0.0435725			2.72077	0.00954953	VIT_16s0050g01580	UDP-glucose: anthocyanidin 5,3-O-glucosyltransferase
VVTU9809_at	-2.36717	0.0481198			2.71838	0.00391462	-2.02753	0.0102618			2.59101	0.00204048	VIT_09s0002g06680	Embryo-specific 3
VVTU9005_at	-2.36433	0.0019731			-2.25306	0.000634937	-2.46796	0.00209333			2.80085	0.000704395	VIT_18s0001g14980	3-methyl-2-oxobutanoate dehydrogenase
VVTU12479_at	-2.36372	0.00330647			4.20287	0.000402693	-2.2271	0.00505307			2.01282	0.00338197	VIT_02s0025g01170	COP1-interactive protein 1 / CIP1
VVTU14652_s_at	-2.3623	0.00507922			-1.75393	0.00024631	-3.44415	0.00824807			2.59614	0.0255733	VIT_06s0004g05770	Heat shock protein 17.6 kDa class I
VVTU10076_at	-2.35696	0.000723125			1.12967	0.000622502	-1.56038	0.00256781			1.07018	0.00761141	VIT_01s0011g01150	Unknown protein
VVTU2005_at	-2.34159	0.00960124			2.93156	0.000739219	-1.58235	0.0166263			2.57391	0.00840952	VIT_15s0048g02530	Harpin-induced 1
VVTU26404_x_at	-2.34035	0.00509865			2.54301	0.000134555	-2.35575	0.00381095			3.24505	0.000263507	VIT_09s0002g01060	Unknown protein
VVTU937_s_at	-2.33289	0.0106207			2.88989	0.000154459	-1.77159	0.0170749					VIT_15s0046g01560	Unknown protein
VVTU16068_s_at	-2.33146	0.00373681					-2.7587	0.001236			3.08357	0.000551565	VIT_00s0238g00020	Unknown protein
VVTU35416_s_at	-2.32786	0.0378986			2.67749	0.000557356					1.77038	0.0435736	VIT_17s0000g09570	CYP71A26
VVTU38295_at	-2.32629	0.00670337			-2.00073	0.000622502	-2.08894	0.00224193			2.37091	0.000283476	VIT_04s0008g03240	BAM2 (big apical meristem 2)
VVTU6502_at	-2.32515	0.00148629			1.75843	0.000555073	-1.74181	0.0103773			2.01846	0.00630837	VIT_02s0087g00910	9-cis-epoxycarotenoid dioxygenase
VVTU9862_at	-2.32232	0.00140599			-5.20233	0.000625835	-2.16896	0.00682726			2.11112	0.00657584	VIT_06s0004g08360	NADH dehydrogenase I subunit N
VVTU40277_at	-2.30489	0.00148038					-2.26138	0.0175109			2.70073	0.00978911	VIT_02s0025g03140	Nodulin MtN21 family
VVTU7456_at	-2.29693	0.0305327			2.35669	0.000521206	-1.9982	0.0132834			3.22257	0.00111279	VIT_04s0023g00320	Auxin efflux carrier protein 8
VVTU12430_s_at	-2.29692	0.00741835			1.21455	0.00103278	-2.60277	0.000802938			2.62522	0.000351317	VIT_02s0025g02190	Short-chain dehydrogenase/reductase
VVTU6932_at	-2.29518	0.0329206	2.46551	0.0133805	-1.45887	0.00284313	-3.21155	0.0225707			5.69543	0.000704395	VIT_11s0016g01020	flavonoid 3-monooxygenase
VVTU17911_x_at	-2.28262	0.000285825					-1.93226	0.0100751			2.48888	0.000767162	VVTU17911_x_at	No hit
VVTU12794_at	-2.26642	0.00652033					-2.77597	0.000358009			3.37627	0.00144359	VIT_04s0044g01410	Photosystem I reaction center subunit N (PSAN)
VVTU33163_x_at	-2.26477	0.00677414			1.00241	0.00286563	-2.16496	0.00224193	1.72247	0.0371094	3.88742	0.000303977	VVTU33163_x_at	Metallothionein
VVTU12815_at	-2.26343	0.0015995					-2.43572	0.00705886			3.53279	0.00287046	VIT_13s0067g00110	CYP72A1
VVTU3825_x_at	-2.2577	0.0327704			1.71013	0.00585718	-2.39909	0.0202067			2.59969	0.00922508	VIT_03s0063g02250	Polyol transporter 5
VVTU15777_s_at	-2.25075	0.0243653			2.67973	0.00824669	-1.67648	0.034865			2.18314	0.0110112	VIT_19s0014g03520	fiber protein
VVTU11860_s_at	-2.24205	0.00311751			3.19091	0.00107883	-2.82891	0.0105887			3.14573	0.000994893	VIT_03s0063g02360	Epicotyl-specific tissue protein
VVTU37590_at	-2.23799	0.000676404			1.72349	0.00152537	-2.56376	0.000802938			2.85521	0.000263507	VIT_18s0089g00960	No hit
VVTU20461_x_at	-2.23773	0.00499216			1.54569	0.00120939	-2.98923	0.0117732			3.23505	0.00606622	VIT_12s0059g02180	MATE efflux family protein
VVTU21549_at	-2.23655	0.00394152	1.10708	0.0349373	-1.01549	0.00932458	-2.07651	0.00662932			2.62059	0.00276127	VIT_13s0019g03060	Glucosyltransferase-2
VVTU32320_at	-2.23502	0.001475			3.48996	8.96247e-05	-1.56456	0.00792634			1.16894	0.0149114	VVTU32320_at	7S globulin precursor, basic
VVTU15661_at	-2.22776	0.00184802			1.94817	0.000117807	-1.64899	0.00414048			1.87898	0.00126484	VIT_18s0001g03610	Auxin-independent growth promoter
VVTU16420_at	-2.22154	0.00204717			-6.2021	0.000665718	-2.88992	0.000802938			3.15685	0.000263507	VIT_09s0002g03520	Arabidopsis histidine phosphotransfer AHP4
VVTU518_at	-2.20287	0.0197383	1.24543	0.0272188	1.98618	0.000691449	-1.87971	0.00692252			2.65092	0.00114499	VIT_12s0059g02480	CYCP2;1 (cyclin p2;1)
VVTU13584_s_at	-2.20003	0.00621558			2.46597	9.33593e-05	-2.11623	0.011484			1.6642	0.0221207	VIT_18s0001g05020	Senescence-associated protein
VVTU15090_at	-2.19632	0.00610119	1.73767	0.0111618	2.60393	0.000492554	-2.48872	0.00367657			3.84285	0.000603274	VIT_06s0004g03130	Auxin response factor 4
VVTU4120_s_at	-2.18698	0.00507567	1.66722	0.0137834	4.41339	0.000178823	-2.46332	0.00711021			3.19203	0.00147656	VIT_18s0117g00260	Co-chaperone-curved DNA binding protein A
VVTU6371_at	-2.18186	0.0171887			1.54677	0.00090831	-2.24692	0.00277345			2.60009	0.000739124	VIT_09s0002g00540	Lipase GDSL 1
VVTU40184_x_at	-2.1738	0.000891244			2.16086	0.017615	-1.15265	0.0114003			1.45146	0.001976	VIT_12s0028g01180	Non-specific lipid-transfer protein
VVTU3433_s_at	-2.17297	0.00795376					-2.37507	0.0270929			4.22663	0.00908635	VIT_03s0088g00290	Phytosulfokines PSK2
VVTU34809_s_at	-2.17066	0.00106261					-1.60089	0.00522817			1.47084	0.00341135	VIT_17s0000g03680	Unknown
VVTU32218_x_at	-2.1554	0.0118563			-1.31969	0.0135274	-2.02016	0.00175689	1.49426	0.039789	3.51441	0.000351317	VVTU32218_x_at	Cytochrome c oxidase subunit XVII assembly protein
VVTU15780_at	-2.154	0.00976372			3.11647	0.000134555	-2.11164	0.00681598			2.31302	0.00294006	VIT_18s0001g12170	CYP72A1
VVTU6569_at	-2.14867	0.011868			-1.6357	0.000691449	-1.28128	0.017253	1.2821	0.0507242	2.56338	0.00114499	VIT_18s0001g10830	Patatin
VVTU2159_s_at	-2.14814	0.00403284			1.19462	0.00100303	-1.4424	0.0231189			1.97394	0.00656452	TC70641	No hit
VVTU12684_at	-2.14595	0.00135819			4.42145	0.000614014	-2.02812	0.0429288			2.01562	0.0084521	VIT_11s0052g00240	Accelerated cell death 11 (ACD11)
VVTU40318_s_at	-2.14595	0.00409752			1.51151	0.0126504	-2.20891	0.00603807			2.2674	0.00249712	VIT_01s0011g05450	Unknown protein
VVTU33426_at	-2.13201	0.0201692			1.9147	0.0030841	-3.01566	0.00250403	2.26986	0.0369792	5.28553	0.000283476	VVTU33426_at	No hit
VVTU6348_at	-2.12452	0.00518625			1.77227	0.000266066	-1.81809	0.0323548					VIT_11s0016g05380	Acidic leucine-rich nuclear phosphoprotein 32 member E
VVTU3442_at	-2.11651	0.000603935			1.91309	0.000555073	-2.00564	0.00231265			2.1964	0.000724597	VIT_18s0001g10330	Subtilisin protease
VVTU34492_s_at	-2.11087	0.00759088			2.03635	0.000520404	-2.5166	0.00718881			3.16857	0.000263507	VIT_16s0050g02530	Myb Triptychon
VVTU38264_at	-2.10546	0.00136164	-1.54755	0.0384279	1.17927	0.000505002	-1.45866	0.012553					VIT_14s0108g00840	Unknown protein
VVTU27587_s_at	-2.10366	0.00131735			-1.85653	0.000664274	-2.49393	0.00224193			3.12829	0.000706501	VIT_04s0008g01730	PSBX (photosystem II subunit X)
VVTU7075_at	-2.10318	0.0031414			3.74303	0.000942375	-1.92769	0.0052331			2.56533	0.00120601	VIT_04s0023g02070	Trichohyalin AUL1 (auxin-like 1 protein)
VVTU1022_at	-2.09795	0.018007			3.57054	0.00699316	-2.60406	0.00354583			3.679	0.000829285	VIT_00s0802g00020	Unknown protein
VVTU1027_s_at	-2.09753	0.0136041			2.86617	0.0016483	-2.37692	0.00766823			2.71735	0.0044533	VIT_17s0000g08070	Aldehyde dehydrogenase 1 precursor
VVTU33063_x_at	-2.09039	0.000814245			1.02981	0.00200256	-2.10687	0.000802938			2.5455	0.000263507	VVTU33063_x_at	fructose-bisphosphate aldolase, chloroplast precursor
VVTU40877_at	-2.08994	0.00110348			1.70652	0.000611885					3.32205	0.00320285	VIT_18s0001g08270	Amino acid permease 6
VVTU38245_s_at	-2.08969	0.0206845	1.05241	0.0251432			-2.45143	0.025492			3.05992	0.000610372	VIT_12s0059g02320	Unknown protein
VVTU3142_at	-2.08361	0.00439953	1.28927	0.0111974	2.24371	0.000266325					2.94615	0.00358702	VIT_01s0011g03400	Proton-dependent oligopeptide transport (POT) family protein
VVTU1756_s_at	-2.0802	0.00529267	1.26322	0.00606283	3.6103	0.000266325	-2.42451	0.0147339			3.59719	0.00591751	VIT_05s0051g00680	Unknown protein
VVTU6324_at	-2.07842	0.0144922	1.66568	0.0316688	2.56485	0.0017801	-2.52629	0.00591832			3.88467	0.000631014	VIT_10s0003g00040	Dof zinc finger protein DOF1.4
VVTU9385_at	-2.07756	0.0311219			2.78113	0.00108637	-1.97393	0.0207611			2.01663	0.0136935	VIT_02s0025g01750	Cellulose synthase CSLG3
VVTU5522_s_at	-2.0699	0.00190011					-2.26441	0.0299931			3.54617	0.000263507	VIT_05s0062g00250	Xyloglucan endotransglucosylase/hydrolase 15
VVTU14485_at	-2.06093	0.0218304			1.78228	0.00066766	-2.37123	0.0102015			2.70858	0.00556896	VIT_09s0002g01520	Unknown protein
VVTU31545_s_at	-2.05969	0.00582312			-1.02683	0.00293816	-2.86883	0.00231265			4.09512	0.00174777	VVTU14899_at	Photosystem I subunit X (PSAK)
VVTU7874_at	-2.05711	0.00487576	1.29815	0.0391884	1.71665	0.000322011	-2.09648	0.00386467			3.68488	0.00140784	VIT_07s0031g02480	Beta-galactosidase
VVTU2752_s_at	-2.05155	0.00218876			1.33663	0.000692447	-2.34092	0.00636542			2.82285	0.000877023	VIT_05s0020g04500	Unknown protein
VVTU29518_x_at	-2.04705	0.00308304			1.24306	0.000497296	-1.6762	0.0408623			1.33498	0.0431883	VVTU29518_x_at	Glutathione S-transferase 25 GSTU25
VVTU21491_s_at	-2.04649	0.0101033	1.17845	0.0342583	1.37043	0.000497675	-2.44465	0.00873963			3.05231	0.00211704	VIT_07s0129g00300	formamidase, putative / formamide amidohydrolase, putative
VVTU38208_s_at	-2.04621	0.0133228					-2.04293	0.00179821			2.5426	0.00257021	TC52841	CTV.20
VVTU1815_at	-2.03072	0.0381991			1.73627	0.00101661					2.83125	0.0169381	VIT_01s0011g05200	Phosphoethanolamine N-methyltransferase 1
VVTU30220_s_at	-2.0253	0.0103136					-2.13704	0.00561136			2.1563	0.00106231	VIT_04s0008g04920	2-oxoglutarate-dependent dioxygenase
VVTU13629_x_at	-2.02474	0.00227352					-2.70753	0.0095196			2.92154	0.00456642	VIT_07s0005g02220	LHCII type I CAB-1
VVTU15593_at	-2.02319	0.000360114			2.76416	0.00319675	-2.20564	0.000807868			2.66361	0.000283476	VIT_17s0000g09620	Rhodanese domain-containing protein
VVTU11592_at	-2.02062	0.00499216	1.50521	0.0214505	-1.12592	0.00103977	-2.19644	0.00482337			3.11067	0.0013612	VVTU11592_at	Unknown
VVTU25231_at	-2.01818	0.000831132					-1.7539	0.00507425			1.76406	0.0030776	VIT_11s0037g00530	Cellulose synthase IRX3
VVTU1629_s_at	-2.01595	0.00344543			1.12882	0.00101794	-1.70996	0.00428271			2.23653	0.000866487	VIT_07s0005g03390	Unknown protein
VVTU27505_at	-2.01573	0.00309361			-1.43456	0.00105532	-2.07253	0.00286038			1.83499	0.00104913	VVTU27505_at	LHCII type I CAB-1
VVTU18566_s_at	-2.01063	0.00373028					-2.20806	0.0209595			2.3156	0.00316935	VIT_16s0022g01650	Receptor serine/threonine kinase PR5K
VVTU6382_at	-2.01051	0.00974377			3.17669	0.00226476	-1.8351	0.00381083			1.69618	0.013516	VIT_02s0025g00360	1-aminocyclopropane-1-carboxylate synthase
VVTU10005_at	-2.0061	0.00515267			3.51341	0.000376547	-2.37907	0.0036242			3.07307	0.000704395	VIT_06s0004g02230	Unknown protein
VVTU13344_at	-2.00551	0.000474226	1.28427	0.007495	3.14853	0.00235873	-1.7927	0.0207772			3.19421	0.0009244	VIT_00s2086g00010	1-aminocyclopropane-1-carboxylate oxidase 1
VVTU14878_s_at	-2.00479	0.00218876					-1.66318	0.00823303					VIT_04s0023g02200	S-adenosyl-L-methionine:salicylic acid carboxyl methyltransferase
VVTU7147_at	-2.00435	0.013677					-1.47261	0.0383014			2.03261	0.0280855	VIT_03s0063g00180	U-box domain-containing protein
VVTU2058_at	-2.00326	0.00638381					-1.35122	0.0239145			1.39191	0.012381	VIT_03s0063g02530	Unknown protein
VVTU32073_x_at	-1.99284	0.000475088			3.27469	0.000162331	-1.37401	0.00472941			1.72092	0.000591463	VVTU32073_x_at	Chitinase Class I
VVTU9218_s_at	-1.98132	0.00613288	1.22252	0.0195326	1.16988	0.00114811	-2.0434	0.00339649			3.03531	0.000395138	VIT_00s0271g00100	Unknown
VVTU1068_at	-1.97849	0.00118894			-2.42311	0.000466049	-1.9408	0.00207497			1.95154	0.000539385	VIT_05s0020g03880	TSO1 (chinese for 'ugly')
VVTU6798_at	-1.97786	0.00313581					-1.82413	0.00531178			2.58172	0.000658339	VIT_02s0025g01170	COP1-interactive protein 1 / CIP1
VVTU32453_x_at	-1.97325	0.00531066			2.22757	0.000506767	-2.29816	0.000638566			3.19744	0.000263507	VVTU32453_x_at	Metallothionein
VVTU28941_s_at	-1.97299	0.0106247			1.51686	0.00040611	-1.56433	0.0375385			1.19299	0.034933	VIT_19s0093g00160	Glutathione S-transferase 8 GSTU19
VVTU35921_x_at	-1.96748	0.000326617			-1.28852	0.00284159	-1.98345	0.000638566			2.36013	0.000263507	VIT_16s0050g01840	Nucleoside triphosphatase
VVTU40582_s_at	-1.96643	0.0126576					-1.59253	0.0374595			1.15194	0.0512757	VIT_19s0093g00160	Glutathione S-transferase 8 GSTU19
VVTU5052_at	-1.96383	0.0326542			1.1279	0.00228775	-1.72369	0.0386145			1.62809	0.0360684	VIT_14s0083g00850	Lipase GDSL 7
VVTU12405_at	-1.96138	0.016122			5.15595	0.00101184	-1.85991	0.00555049			1.98643	0.00806833	VIT_10s0003g00130	ERF Domain protein 12
VVTU13008_at	-1.9593	0.00260154	1.5541	0.0105667	1.28778	0.000502054	-1.93253	0.0111265			3.79525	0.000453413	VVTU13008_at	No hit
VVTU28227_s_at	-1.94993	0.00828721					-2.10004	0.0164632			3.49929	0.0169609	VIT_08s0040g00820	CYP94A1
VVTU15127_at	-1.94799	0.00114058			-4.91019	0.000147609	-2.07668	0.000807868			2.43997	0.000263507	VIT_19s0014g02350	Squamosa promoter-binding protein 4 (SPL4)
VVTU38213_x_at	-1.94077	0.0497784			2.31321	0.000178103	-1.70401	0.0300693			1.88823	0.00204934	VVTU38213_x_at	No hit
VVTU4500_s_at	-1.93886	0.012579			2.20359	0.000130365					2.68029	0.0114934	VIT_03s0063g01730	Viral-response family protein-like
VVTU6274_s_at	-1.93741	0.0071994	1.61416	0.0184918	1.57419	0.000422707	-1.67467	0.0373412			2.78172	0.00322374	VIT_17s0000g02530	Peptidyl-prolyl cis-trans isomerase FKBP-type
VVTU37583_at	-1.9359	0.00500338					-1.84655	0.0117931			1.98385	0.00291816	VIT_09s0002g00700	Dormancy/auxin associated protein
VVTU30140_at	-1.93327	0.0013607	1.36986	0.00768351	1.03655	0.00809129	-2.58225	0.00350797			3.83672	0.000494297	VIT_04s0008g01730	PSBX (photosystem II subunit X)
VVTU15266_x_at	-1.93278	0.00427627			1.18724	0.000686962	-1.04496	0.0255927			1.10423	0.0158822	GSVIVT00011233001	No hit
VVTU5753_at	-1.93094	0.00497926	1.05627	0.035906			-2.57441	0.00277345			2.71563	0.00219699	VIT_11s0052g00420	Allyl alcohol dehydrogenase
VVTU27614_at	-1.92962	0.000360114			-2.43851	0.00103278	-1.54211	0.00604298			1.58941	0.013597	VIT_04s0008g02840	Avirulence induced gene (AIG)
VVTU21154_at	-1.92565	0.000440144			1.38356	0.00309044	-2.13564	0.00349855			2.20046	0.00101286	VIT_18s0001g12770	Trichohyalin AUL1 (auxin-like 1 protein)
VVTU31606_s_at	-1.92374	0.00521168			1.76768	0.00087804	-2.85127	0.00424284			3.48005	0.0023226	VIT_15s0024g00040	LHCA3 (Photosystem I light harvesting complex gene 3)
VVTU22194_at	-1.9229	0.0347509					-2.64586	0.0152984			3.09772	0.00222729	VVTU22194_at	Unknown
VVTU13991_s_at	-1.92178	0.0269033			-1.19631	0.00666428	2.11747	0.0340148			-2.4314	0.0291631	VIT_08s0007g04240	Late embryogenesis abundant protein
VVTU17823_s_at	-1.92104	0.00451475	1.33476	0.0324708	2.21919	0.000205096	-2.86764	0.00662542			3.85248	0.000551565	VIT_00s0904g00010	Photosystem II oxygen-evolving enhancer protein PSBQ
VVTU16757_at	-1.92021	0.00679365			1.64109	0.000336566	-2.2388	0.00224193			2.80947	0.000505017	VIT_02s0025g02020	Abl interactor 3 (ABIL3)
VVTU15886_at	-1.91853	0.0118911					-2.36878	0.00206705			2.55431	0.000658339	VIT_14s0006g02290	DREB sub A-4 of ERF/AP2 transcription factor
VVTU7060_at	-1.91745	0.000360114					-1.12796	0.013811			1.37377	0.00480179	VIT_01s0011g04980	Sulfate transporter 91
VVTU12528_at	-1.9084	0.00507792			1.1751	0.000665718	-2.64718	0.0235026			2.21402	0.0307873	VVTU12528_at	No hit
VVTU31608_s_at	-1.90762	0.0148959			1.29744	0.00470312	-2.16016	0.00696422			2.43584	0.00611502	VIT_01s0244g00170	Cytokinin-repressed protein CR9
VVTU18641_s_at	-1.89683	0.0108089			1.30071	0.000701167	-2.10354	0.00383874			2.64161	0.0020257	VIT_08s0007g01040	Aldo-keto reductase
VVTU17450_s_at	-1.88958	0.00499216	1.02043	0.0196893	1.84248	0.000217183	-2.92252	0.017604			3.42168	0.00725092	VIT_12s0055g01110	LHCB6 (light harvesting complex PSII)
VVTU29765_at	-1.88866	0.0307423			1.14315	0.00338494					1.40598	0.0352413	VIT_13s0067g01680	Unknown protein
VVTU15713_s_at	-1.88853	0.00840655					-2.09073	0.00848909			2.05771	0.00749819	VIT_10s0092g00590	Leucine-rich repeat family
VVTU29825_s_at	-1.88434	0.0142207					-1.46887	0.0378414					VIT_19s0093g00160	Glutathione S-transferase 8 GSTU19
VVTU12702_at	-1.88423	0.00499183	1.26751	0.0217744	-1.05044	0.0020801	-1.94077	0.00324455			3.2136	0.000443315	VIT_05s0020g03180	Photosystem I reaction center subunit II, chloroplast precursor
VVTU32853_x_at	-1.88209	0.0059595			4.55279	0.0015376	-2.10646	0.00125059			2.91264	0.000263507	VIT_19s0014g02730	Cytochrome c oxidase subunit XVII assembly protein
VVTU3925_at	-1.87869	0.0084585			2.34744	0.00066766	-1.4859	0.0416736					VIT_07s0005g01350	Universal stress protein (USP) family protein
VVTU8831_at	-1.87496	0.0289626			1.99108	0.000375398	-1.91409	0.000936653			2.20907	0.000379386	VIT_02s0025g03030	Zinc finger (C3HC4-type ring finger)
VVTU28741_x_at	-1.87317	0.0348436			2.13136	0.000822077	-1.91209	0.0137806					VIT_04s0008g04920	2-oxoglutarate-dependent dioxygenase
VVTU8485_at	-1.86932	0.00746688	1.23233	0.0227906	2.03949	0.000686962	-2.17642	0.00173691			3.1216	0.000396055	VIT_13s0320g00060	Carboxyl-terminal peptidase
VVTU40594_at	-1.85882	0.0122119			1.32868	0.000668331	-1.5406	0.0483172					VIT_07s0141g00090	Fatty acid elongase 1
VVTU8055_at	-1.8562	0.0463152			1.79436	0.00134577	-1.97493	0.00839463			2.22687	0.00157183	VIT_03s0091g00590	Unknown protein
VVTU38326_s_at	-1.85283	0.00676853	1.62096	0.0407804	1.70448	0.000266066	-2.1209	0.0171948			3.38664	0.00501835	VIT_02s0012g01120	Glycine cleavage system H protein, mitochondrial
VVTU6301_s_at	-1.85241	0.0186599					-2.21864	0.00484443			2.54049	0.00712516	VIT_01s0244g00170	Cytokinin-repressed protein CR9
VVTU27083_s_at	-1.85136	0.00867381			1.32495	0.00174232	-2.45728	0.00260302			3.39415	0.00287264	VIT_01s0137g00210	Photosystem II core complex proteins psbY, chloroplast precursor
VVTU5458_at	-1.84955	0.015853			1.75017	0.00153427	-2.2903	0.00402735			3.42854	0.000927027	VIT_14s0060g01190	Nicotianamine synthase
VVTU2895_s_at	-1.846	0.00565456					-2.26314	0.00737122			2.30605	0.00473888	VIT_07s0005g00060	No hit
VVTU2748_s_at	-1.84155	0.00403284					-1.03769	0.0479169					GSVIVT00035587001	F-type H+-transporting ATPase b chain CfoII
VVTU33644_s_at	-1.84041	0.00512653					-1.65968	0.0151258					VIT_16s0039g01410	Tocopherol O-methyltransferase, chloroplast precursor
VVTU3410_at	-1.83812	0.0264654			2.10713	0.0032505	-2.91812	0.00637683			3.092	0.00246964	VVTU3410_at	No hit
VVTU4382_at	-1.83458	0.00894144	1.13782	0.0192418	2.93452	0.000288948	-2.08267	0.00351511			2.63759	0.00161945	VIT_05s0020g03670	MARD1 (mediator of ABA-regulated dormancy 1)
VVTU4697_at	-1.83436	0.0118196			2.17277	0.0004862	-1.57852	0.0150767			3.30643	0.0066585	VIT_08s0007g01040	Aldo-keto reductase
VVTU16186_s_at	-1.83129	0.000881653			1.0588	0.00297562	-2.35945	0.00324249			2.54982	0.00118673	VIT_04s0044g00530	PAP/fibrillin family
VVTU13638_at	-1.83084	0.0145742			2.65003	0.00101794	-1.60891	0.00873963			1.17006	0.0347984	VIT_06s0004g07920	WNK5 (Arabidopsis WNK kinase 5)
VVTU38321_at	-1.82296	0.012974			-1.19122	0.00320009	-2.26961	0.000903354			2.25322	0.000380205	VIT_06s0004g00220	Protein kinase APK1B
VVTU32775_x_at	-1.82214	0.00896586			1.68463	0.000481244	-2.13345	0.000860558			2.53277	0.000283476	VVTU32775_x_at	Metallothionein
VVTU3944_at	-1.82038	0.00319103			1.82674	0.000414172	-1.52577	0.00981616			1.67527	0.00797253	VIT_14s0066g00610	Unknown protein
VVTU8894_at	-1.81108	0.00244343					-1.42893	0.00357713			1.25865	0.00281142	VIT_19s0085g00920	Organic cation transport protein OCT2
VVTU37733_at	-1.81069	0.000622738			-1.38265	0.00474623	-1.42782	0.0130782			1.39613	0.00766243	VIT_00s1679g00010	Avr9/Cf-9 rapidly elicited protein 75
VVTU9119_s_at	-1.81032	0.0034135					-2.10165	0.00261167			1.94272	0.00415556	VVTU9119_s_at	No hit
VVTU464_at	-1.80592	0.00315164			2.768	0.000634937	-1.45558	0.0223492			1.66501	0.0120118	VIT_13s0067g02340	Proton-dependent oligopeptide transport (POT) family protein
VVTU40670_s_at	-1.80591	0.00704639			1.14646	0.00121608	-2.63258	0.00545491			3.3884	0.00243825	VIT_07s0129g00470	Unknown protein
VVTU13362_s_at	-1.80549	0.0316911			1.6788	0.000873718	-2.33773	0.000903354			2.29467	0.000283476	VIT_12s0035g01250	Disease resistance protein (NBS-LRR class)
VVTU33605_x_at	-1.80366	0.00614571			1.47453	0.00620543	-1.61201	0.001236			1.78369	0.000445206	GSVIVT00006956001	NADH dehydrogenase ND4 subunit
VVTU31663_x_at	-1.80153	0.00922085			1.04481	0.0021508	-2.46134	0.000952777			3.98232	0.000658339	VIT_19s0014g02740	Metallothionein
VVTU4546_at	-1.80127	0.010782			1.54562	0.000697641	-1.7272	0.00188093			2.37692	0.00288623	VIT_01s0026g01910	Myb domain protein 88
VVTU24082_at	-1.79971	0.0310922			3.08994	0.000375398					2.43389	0.0273819	VIT_01s0137g00510	CYP71B10
VVTU33404_s_at	-1.79832	0.0134902	1.90493	0.0308323	2.26405	0.000664274	-3.08053	0.00698756			4.05484	0.00425041	VIT_03s0038g00670	fructose-bisphosphate aldolase, chloroplast precursor
VVTU17286_s_at	-1.7979	0.044968	1.21243	0.0476082	2.13124	8.38404e-05	-2.64122	0.0114003			2.80771	0.00625197	VIT_03s0063g02250	Polyol transporter 5
VVTU19207_at	-1.78783	0.00136164			4.54749	0.000375398	-1.7637	0.00142619			2.26828	0.000285672	VVTU19207_at	Glutaredoxin
VVTU9086_at	-1.78082	0.00161875			2.15126	0.00183492	-1.97411	0.0161757			2.36422	0.00565338	VIT_19s0014g05090	Thioredoxin H
VVTU34637_s_at	-1.78003	0.0135062			-1.25015	0.00274715					2.11919	0.0234986	VIT_15s0046g01190	Hydroquinone glucosyltransferase
VVTU35328_at	-1.78	0.00931957			-1.31447	0.0289907	-1.73584	0.00367657			1.78006	0.00128935	VIT_08s0007g00690	Laccase
VVTU22495_at	-1.77931	0.0256715					-2.50756	0.00305185			3.59769	0.000273919	VVTU22495_at	Unknown protein
VVTU17018_s_at	-1.77917	0.0115027			1.72797	0.00046623	-1.83607	0.00878444			2.00118	0.00250066	GSVIVT00012686001	NADH dehydrogenase subunit 1
VVTU5253_at	-1.77896	0.0117168	1.26572	0.00547559			-1.50303	0.0335472	1.65897	0.0371094	3.16201	0.00259845	VIT_06s0080g00420	Glucan endo-1,3-beta-glucosidase 7 precursor
VVTU2306_at	-1.77882	0.00922179	1.55648	0.0115653			-2.0851	0.0143669			3.37118	0.000263507	VIT_15s0046g01340	Unknown protein
VVTU3941_s_at	-1.77667	0.000296486			2.02938	0.00225824	-1.802	0.00716292			2.14491	0.000505789	VVTU3941_s_at	No hit
VVTU55_at	-1.77606	0.00791601					-1.89083	0.00674602			2.73471	0.000590136	VIT_07s0141g00360	Lipase class 3
VVTU38551_at	-1.77484	0.00539868	1.67643	0.00496437	1.3891	0.000463957	-2.04166	0.0119706			3.509	0.00387425	VIT_08s0040g00820	CYP94A1
VVTU12333_at	-1.77289	0.00883923			1.50809	0.00135008	-1.56853	0.0199957			2.24314	0.00386439	VIT_05s0049g01320	Unknown protein
VVTU28889_x_at	-1.77065	0.00830445			1.64452	0.00111764					1.22133	0.00643534	VVTU28889_x_at	No hit
VVTU3031_s_at	-1.76968	0.000707702			1.80485	0.000290109	-2.06529	0.035856			2.02704	0.0238917	VIT_18s0001g15660	Pathogen-related
VVTU1349_s_at	-1.76938	0.00677414	1.83511	0.038571	1.84298	0.00041779	-1.95805	0.0212381			3.57072	0.00571876	VIT_02s0012g01120	Glycine cleavage system H protein, mitochondrial
VVTU35354_s_at	-1.76683	0.00749359					-2.03984	0.00698756			2.99416	0.00315089	VIT_17s0000g05250	Unknown protein
VVTU37293_s_at	-1.76329	0.00080366			-1.19875	0.00147535	-1.78786	0.000677885			2.15601	0.000451567	VIT_12s0028g03380	ADP,ATP carrier protein
VVTU21167_at	-1.76168	0.0151808			1.84598	0.00117134	-1.798	0.0384048			2.17335	0.0129015	VIT_15s0046g00230	Lateral organ boundaries protein 1
VVTU12771_s_at	-1.76068	0.0070055	1.68234	0.0104705			-2.61838	0.000952777	1.18377	0.0395726	3.80215	0.000263507	VIT_11s0016g00560	Peroxiredoxin bcp
VVTU22726_at	-1.75987	0.00184802	2.02273	0.0120935			-2.40386	0.00680321			3.25855	0.000866487	VIT_00s0975g00020	Cellulose synthase CSLE1
VVTU4542_at	-1.75961	0.00207429			2.43874	0.000703057	-1.80757	0.0506473			2.05674	0.0273819	VIT_11s0016g03250	Lachrymatory factor synthase
VVTU16260_at	-1.75842	0.00114203	1.04548	0.0141789	1.27983	0.00118249	-1.69565	0.027091			2.38799	0.00627835	VIT_01s0011g03400	Proton-dependent oligopeptide transport (POT) family protein
VVTU10975_at	-1.75539	0.00579687			1.92147	0.00213709	-2.02225	0.014856			2.22675	0.00728327	VIT_18s0001g03180	Nodulin MtN21 family
VVTU3856_at	-1.75264	0.0230346			1.06633	0.00108883					2.55402	0.0161346	VIT_00s0945g00010	Unknown protein
VVTU5232_at	-1.75176	0.00922774			4.33168	0.00041779	-1.90708	0.0113146			1.86663	0.00197303	VIT_07s0005g00510	Monoglyceride lipase
VVTU16252_at	-1.75096	0.00646038			-2.49562	0.000402338	-1.29116	0.0088124			1.20102	0.00604783	VIT_14s0171g00370	Thymidylate kinase
VVTU4117_s_at	-1.75068	0.00204264	1.1392	0.0137958	-1.815	0.00067339	-1.81079	0.027613			2.86987	0.00399984	VIT_18s0001g09140	Esterase
VVTU8501_at	-1.74989	0.0111087			-1.81006	0.00515504	-1.57849	0.0266688			1.48928	0.0317089	VIT_14s0006g00300	Nudix hydrolase 18
VVTU4999_at	-1.74929	0.0311277			2.27548	0.000194631	-1.9764	0.00628416			1.08945	0.0313316	VIT_02s0154g00010	Auxin-responsive SAUR11
VVTU13380_s_at	-1.74701	0.0251376	1.25502	0.00527834	1.41218	0.000691449	-1.75886	0.0116374			2.94703	0.00277055	VIT_00s0732g00010	Homeobox-leucine zipper protein 22
VVTU9313_at	-1.7454	0.0176327					-2.353	0.0509777			2.1024	0.0310006	VIT_07s0005g02080	No hit
VVTU5630_at	-1.74419	0.00752645			1.35693	0.00147882					2.25538	0.0362412	VIT_08s0058g01090	CBL-interacting protein kinase 14 (CIPK14)
VVTU1810_at	-1.73875	0.00622135	2.07342	0.00524004			-2.19814	0.00948442	1.25466	0.0371094	3.4528	0.00142797	VIT_03s0063g01460	Cytochrome b6f complex subunit (petM)
VVTU34506_at	-1.73582	0.00311751			1.66935	0.00296456	-1.2398	0.0301861			1.73914	0.00972393	VIT_08s0007g02450	Aspartyl protease
VVTU16362_at	-1.73478	0.0083833			-1.478	0.000666545	-1.44817	0.0127015			2.07522	0.00254628	VIT_14s0036g00540	Ribulose bisphosphate carboxylase, large chain
VVTU3855_at	-1.73307	0.00778293	1.42862	0.0298828			-1.70944	0.00805428			2.70102	0.00168629	VIT_14s0066g00160	Ubiquinone/menaquinone biosynthesis methyltransferase UbiE
VVTU19536_at	-1.73001	0.00970517			1.50095	0.000692381	-1.99426	0.00139657			1.40439	0.00416176	VIT_08s0007g07450	Splicing factor YT521-B
VVTU8402_at	-1.72805	0.00288187			1.25974	0.000583408	-1.48982	0.00604523			1.75238	0.00108233	VIT_12s0035g00910	Bile acid sodium symporter
VVTU7823_at	-1.72701	0.013355			-1.25714	0.041687	-1.82915	0.00317915			1.44017	0.0240226	VIT_06s0004g07920	WNK5 (Arabidopsis WNK kinase 5)
VVTU2637_at	-1.72419	0.00199966			1.60521	0.00169231	-1.01241	0.0321065			1.28291	0.0284553	VIT_18s0001g06950	Purine permease 1 (PUP1)
VVTU14855_at	-1.72021	0.00219757			1.01687	0.00611777	-1.99179	0.00402735			2.4314	0.00164399	VIT_06s0004g02370	Cinnamyl alcohol dehydrogenase
VVTU32277_at	-1.71947	0.0010047			-2.1867	0.00291488	-1.46906	0.00260302			1.62008	0.000494297	VVTU32277_at	Globulin 11S
VVTU973_at	-1.71878	0.0429315			-1.50772	0.000670859	-2.30907	0.0210614			2.44243	0.0115203	VIT_02s0025g02640	Unknown protein
VVTU494_at	-1.71626	0.0019723					-1.23437	0.0420896			1.17758	0.00520178	VIT_06s0004g04620	Unknown
VVTU28084_s_at	-1.71557	0.00199855			-1.83338	0.000456391	-1.04359	0.032062					VIT_08s0007g03140	Rac GTPase activating protein 1
VVTU10275_at	-1.71239	0.00407543	1.2708	0.0286086	3.57655	0.000922606	-2.11812	0.0264411			3.07431	0.00374269	VIT_07s0005g01790	Acyl-CoA synthetase long-chain member 2
VVTU2591_s_at	-1.7079	0.00521168	1.13957	0.0545915	2.80323	0.000521206	-2.11805	0.00261134			2.37173	0.000577779	VVTU2591_s_at	NADH-plastoquinone oxidoreductase subunit 4
VVTU12596_at	-1.70779	0.00510565					-1.96459	0.00498708			2.29311	0.00212272	VIT_07s0129g00970	Protein kinase family
VVTU2750_at	-1.7069	0.0052421					-1.64264	0.0148698			2.57696	0.00266977	VIT_10s0116g01380	Amino acid permease 2
VVTU1533_at	-1.70668	0.0127115			2.44054	0.000251589	-1.92681	0.0112943			2.04294	0.00937683	VIT_01s0011g05670	Nudix hydrolase 18
VVTU34750_s_at	-1.70499	0.0381008			1.12797	0.00271211	-2.76891	0.00260302			3.81404	0.00237389	VIT_07s0031g02200	Auxin efflux carrier
VVTU19363_s_at	-1.70313	0.00157948			2.53925	0.00189585	-1.74012	0.00209333			2.68175	0.000251216	VIT_06s0004g03240	Elongation factor 1-alpha 1
VVTU32181_at	-1.70306	0.0101323					-1.3853	0.00212168			1.30982	0.000658339	VIT_19s0177g00090	Albumin, 2S
VVTU29910_x_at	-1.70207	0.00120364			4.04782	0.000555073	-1.40851	0.00560196			1.21691	0.0176806	VIT_09s0054g00520	Membrane protein ycf1 (RF1)
VVTU3909_at	-1.70101	0.014632					-1.84795	0.00824807			1.63737	0.00649709	VIT_01s0127g00740	Quinone oxidoreductase, chloroplast precursor
VVTU12812_at	-1.7006	0.000944381					-1.90504	0.0189322			1.81229	0.0155443	VIT_07s0151g00470	Leucine-rich repeat family protein
VVTU19411_s_at	-1.70033	0.00730305	1.68536	0.011152			-2.50908	0.00173691			3.50615	0.00128939	VIT_19s0015g01760	Photosystem I reaction center subunit V (PSAG)
VVTU2866_at	-1.69813	0.00425753			1.04582	0.00248421	-1.89657	0.0142766			2.14906	0.00946742	VIT_11s0016g04760	Unknown protein
VVTU8040_at	-1.6952	0.0148306	1.82881	0.0344087			-2.6072	0.0195029			4.21957	0.00132947	VIT_19s0027g01890	Amino acid permease
VVTU32334_x_at	-1.68856	0.000289851			3.29876	0.00175527	-1.19478	0.00558683			1.40744	0.00179494	VIT_00s1290g00010	Chitinase Class I
VVTU18509_s_at	-1.68783	0.00935247			-4.99885	8.38404e-05	-2.39206	0.0081922			2.29254	0.0127249	VIT_17s0000g05110	CYP78A4
VVTU22115_s_at	-1.67596	0.00248617			2.53457	0.000266325	-1.78913	0.0476741			1.84391	0.0150173	VIT_14s0068g01990	Unknown protein
VVTU14849_s_at	-1.67421	0.00521168			3.92553	0.000311623	-1.62195	0.0243387			1.68587	0.00203712	VIT_14s0060g01730	No hit
VVTU410_at	-1.67292	0.00204264			-1.94801	0.00391677	-1.65544	0.0101954			2.30742	0.00161945	VIT_17s0000g00270	GT2-like trihelix DNA-binding protein
VVTU27174_at	-1.67108	0.0131641			5.77985	0.00152369	-1.95591	0.0068137			1.84342	0.00234233	VIT_08s0007g06700	Thioredoxin 5
VVTU21947_at	-1.66702	0.011771					-1.19017	0.021616					VIT_13s0019g04200	Patatin
VVTU9847_s_at	-1.66655	0.000814021			1.12942	0.0221319	-1.47912	0.00887789			1.58041	0.00391911	VIT_04s0023g02070	Trichohyalin AUL1 (auxin-like 1 protein)
VVTU19563_s_at	-1.66505	0.000466641					-1.89789	0.00830711			1.71819	0.0523696	VIT_06s0004g08080	Zinc finger (C3HC4-type ring finger)
VVTU27735_s_at	-1.65979	0.0481248			-1.06393	0.00686321					1.49583	0.0160094	VIT_01s0127g00540	Protein disulfide isomerase
VVTU40211_x_at	-1.65599	0.00150708					-1.43483	0.00176882			1.99136	0.000308032	VVTU40211_x_at	No hit
VVTU9670_at	-1.65294	0.00427627			1.44989	0.000420129	-1.3079	0.00690912			2.09863	0.000866487	VIT_17s0000g07840	Unknown protein
VVTU6916_at	-1.65161	0.00945522	1.70159	0.0166227	3.25952	0.0019954	-1.74188	0.00751922	1.53684	0.0371094	3.27872	0.000982732	VIT_19s0015g02910	CYP72A1
VVTU5265_at	-1.64957	0.0441963	1.12125	0.0305243	-1.67794	0.000691449	-1.84488	0.00863014			3.00101	0.00155892	VIT_18s0001g05910	Cis-zeatin O-beta-D-glucosyltransferase
VVTU12819_at	-1.64794	0.0177627	1.11112	0.0131883	1.04017	0.00366609	-1.65347	0.00616127			2.72116	0.000251216	VIT_08s0007g07550	GATA transcription factor 11
VVTU1720_at	-1.64769	0.00625589					-1.51859	0.00260302			1.7777	0.00579618	VIT_05s0077g01290	Unknown protein
VVTU12125_s_at	-1.64701	0.00925684			2.294	0.0126673	-1.89734	0.0075614			3.24367	0.000682387	VIT_11s0016g03640	Rac-like GTP-binding protein ARAC7 (GTPase protein ROP9)
VVTU1799_at	-1.64612	0.0090097	2.14789	0.00482265	4.78548	0.00208771	-1.80178	0.052413			3.00722	0.00690336	VIT_11s0016g00730	LHCA6 (Photosystem I light harvesting complex gene 6)
VVTU6319_at	-1.64011	0.0053153			1.32643	0.000631645	-1.4343	0.00461023			1.27323	0.00174777	VIT_02s0154g00220	Zinc finger (C2H2 type) family
VVTU7325_at	-1.6401	0.00323972			1.57724	0.00035193	-1.99661	0.00260302			2.11602	0.000926904	VIT_04s0023g01600	Membrane protein
VVTU7112_at	-1.62866	0.00160338			2.08507	0.00942607	-1.56907	0.00312108			1.72143	0.000488592	VIT_12s0028g03210	Tyrosine aminotransferase
VVTU13266_s_at	-1.62645	0.00922774			3.23102	0.000690858	-1.74504	0.022783					VIT_18s0001g12690	Isoflavone reductase protein 4
VVTU27651_at	-1.62499	0.00204264			1.27853	0.00288352	-1.40496	0.00465198			1.3041	0.00551629	VIT_05s0077g00560	Serine carboxypeptidase S10
VVTU17096_s_at	-1.62481	0.00530928			3.76991	0.000449198	-1.64056	0.00139657			1.86954	0.000884777	VIT_00s0878g00020	Stachyose synthase precursor
VVTU3394_s_at	-1.62434	0.016819			-1.54591	0.000894098	-1.91338	0.00173518			2.58071	0.00221499	VIT_07s0031g02170	Glutamate receptor GLR3.6
VVTU29894_s_at	-1.6223	0.00679365			-3.51848	0.000721352	-1.09928	0.0107798					GSVIVT00005444001	Membrane protein ycf1 (RF1)
VVTU14714_s_at	-1.62195	0.00946304			1.55754	0.00040611	-1.1729	0.0252407			1.8026	0.0237655	VIT_02s0025g01740	Auxin response factor 9
VVTU22021_at	-1.6217	0.00309361			2.06568	0.00152292	-1.30935	0.0372891			1.60192	0.00253831	VIT_12s0028g02420	1-aminocyclopropane-1-carboxylate oxidase homolog 1
VVTU24153_at	-1.62149	0.00080366			1.04827	0.000883425					1.18406	0.00263551	VIT_01s0010g03530	Phagocytosis and cell motility protein ELMO1
VVTU6173_at	-1.62035	0.00336677	1.48467	0.00851255	1.72553	0.000266066	-1.8601	0.00696422			3.28511	0.000724597	VIT_05s0094g00930	Phosphoglucomutase/phosphomannomutase C terminal
VVTU4619_at	-1.62005	0.00106252	1.0873	0.0274691	2.84481	0.00113106	-1.52444	0.00537298			3.25742	0.00221721	VIT_07s0031g02480	Beta-galactosidase
VVTU13240_at	-1.61806	0.00391293					-2.04353	0.0224195			2.52314	0.00944659	VIT_08s0007g06200	Rhodanese domain-containing protein
VVTU9094_s_at	-1.61779	0.0239569			3.33016	0.000232806	-1.82858	0.00313845			2.0643	0.000379386	VIT_04s0008g01880	Cytokinin dehydrogenase 7
VVTU12039_at	-1.61667	0.0102			4.124	0.00114728	-1.60935	0.0164157			1.61478	0.00210893	VIT_16s0050g00080	Remorin
VVTU14020_at	-1.61477	0.00867381			2.44792	0.00104407	-1.50514	0.00403057			1.67516	0.0019839	VIT_18s0041g00650	Proton-dependent oligopeptide transport (POT) family protein
VVTU4716_at	-1.61335	0.00973135			-2.39363	0.00138383	-1.37822	0.0466572					VIT_10s0003g05000	VTC2 (vitamin C defective)
VVTU16163_at	-1.61094	0.0059595			2.84728	0.000826855	-1.6587	0.00167976			1.83438	0.00429176	VIT_08s0007g07920	Unknown protein
VVTU33639_x_at	-1.60964	0.00949691					-2.14539	0.00123004			2.40189	0.000419886	VVTU33639_x_at	No hit
VVTU7887_s_at	-1.60913	0.00429788			1.6506	0.00198971	-1.82195	0.00125059			2.08945	0.000283476	VVTU7887_s_at	No hit
VVTU22100_at	-1.60821	0.028731			2.70202	0.00391462	-1.62437	0.00910215			1.77104	0.00423388	VIT_18s0001g12190	CYP721A1
VVTU19116_s_at	-1.6079	0.0135647	1.92501	0.0097315	2.33866	0.000554638	-2.2989	0.00260302	1.45271	0.0461531	3.75161	0.000445206	VIT_07s0104g00410	Endo-1,3;1,4-beta-D-glucanase precursor
VVTU1409_at	-1.60698	0.00676853			1.84809	0.00236591					1.58885	0.0206368	VIT_05s0020g01830	UPF0497 family
VVTU12927_at	-1.60634	0.0351509			-4.66124	0.00349132	-1.97906	0.0320411			2.46774	0.00928857	VIT_14s0083g01100	Alpha-1,4-glucan-protein synthase 1
VVTU22783_s_at	-1.6058	0.00257876			3.34362	7.1012e-05	-1.44589	0.00312108			1.4335	0.00239322	VIT_08s0007g06700	Thioredoxin 5
VVTU35155_at	-1.60483	0.00184802			1.64031	0.00157517	-1.85248	0.00277349			2.27295	0.000723538	VIT_00s0214g00010	DnaJ homolog, subfamily C, member 13
VVTU21297_at	-1.60397	0.00676853					-1.78202	0.00716331			1.62659	0.00509143	VIT_01s0127g00710	Mov34 STAM-binding protein
VVTU37508_at	-1.60329	0.0347573					-1.93368	0.0153299			2.03413	0.00922508	VIT_12s0028g02520	TCP family transcription factor 4
VVTU40554_x_at	-1.5997	0.00439951	1.08779	0.00538102	1.97393	0.00325641	-2.31604	0.00139657			3.285	0.000263507	VVTU40554_x_at	No hit
VVTU16852_s_at	-1.59926	0.00245412			1.76495	0.00337295					1.33218	0.0509643	TC70135	Unknown
VVTU930_at	-1.59841	0.0131341					-1.24319	0.0160753					VIT_16s0039g01410	Tocopherol O-methyltransferase, chloroplast precursor
VVTU29814_at	-1.59778	0.000603935			2.01594	0.000714267	-1.15174	0.0210108			1.40027	0.0117681	VIT_00s1213g00010	Cellulose synthase CSLE1
VVTU3730_at	-1.59739	0.00847629			3.80176	0.00224039	-2.22986	0.00276602			1.9257	0.00234233	VIT_09s0002g04780	Sulfate transporter 3.4
VVTU3523_s_at	-1.59534	0.0143716			2.35517	0.000220922	-1.92442	0.00517091			2.64869	0.00204242	VIT_08s0007g01570	fructose 1,6-bisphosphatase
VVTU17939_s_at	-1.59439	0.00461695	1.30771	0.0130975			-1.94206	0.00351511			2.63282	0.00246238	VIT_09s0002g01760	EIF-4A3
VVTU2572_at	-1.59248	0.0270559					-1.93989	0.00402735			2.36603	0.00348194	VIT_00s0203g00150	Octicosapeptide/Phox/Bem1p (PB1) domain-containing protein
VVTU26682_at	-1.58964	0.00319103			1.27944	0.00136054	-1.36254	0.00260302			1.15287	0.00209119	VIT_18s0001g12770	Trichohyalin AUL1 (auxin-like 1 protein)
VVTU9413_at	-1.58952	0.0137947			1.50289	0.000575427	-1.2537	0.0452639			1.44655	0.0227717	VIT_01s0137g00410	CYP86A2
VVTU6916_x_at	-1.58714	0.00690972			1.30229	0.000420129	-1.31535	0.00761124			1.94812	0.000379386	VIT_19s0015g02910	CYP72A1
VVTU13801_at	-1.58567	0.0147422					-1.63102	0.0470643			1.77832	0.0481286	VIT_18s0001g12100	Auxilin
VVTU14127_s_at	-1.58399	0.00308304			-4.31536	0.00106414	-2.36255	0.00955927			2.77967	0.00344621	VIT_06s0004g00610	Accelerated cell death 1 ACD1
VVTU9423_at	-1.57559	0.00157948			2.8401	0.00147535	-1.67467	0.00173624			2.36401	0.000494297	VIT_05s0020g04600	Metallothionein
VVTU600_s_at	-1.57391	0.000676404			-1.09496	0.0124106	-1.20218	0.00916964			1.34758	0.00593564	VIT_14s0068g00940	Receptor protein kinase
VVTU1018_at	-1.57379	0.00597971			1.26926	0.0022036	-1.38462	0.00761124			1.94639	0.0029929	VIT_18s0001g01490	Oxidoreductase N-terminal domain-containing
VVTU34874_at	-1.57154	0.00383796	1.27574	0.0146568	3.85452	0.00206765	-1.74243	0.00243031			2.37212	0.00246085	VIT_06s0009g00410	BLH1 (embryo sac development arrest 29)
VVTU40734_at	-1.56966	0.00860144			2.38719	0.00183058					2.80857	0.0214004	VIT_03s0038g04160	DC1 domain-containing protein
VVTU27797_at	-1.56759	0.0115013					-1.79385	0.00974376			2.32132	0.00267462	VIT_07s0031g02340	Amino acid permease 2
VVTU32084_at	-1.56747	0.00265972					-1.34416	0.0064169			1.93909	0.00111104	CB349305	Albumin seed storage protein precursor
VVTU40684_s_at	-1.56742	0.00698094	1.06492	0.0161667	1.77014	0.0026914	-2.04832	0.00516185			2.59106	0.00102587	VIT_08s0040g03230	Unknown protein
VVTU8570_at	-1.56658	0.00118894			2.33362	0.00338481	-1.81484	0.00167976			1.71327	0.000648852	VIT_11s0016g05110	Sodium hypersensitive 1
VVTU32671_x_at	-1.56625	0.0201525			1.14224	0.00177566	-2.1783	0.000860558			2.82052	0.000263507	TC70769	Metallothionein
VVTU75_at	-1.56616	0.0232777					-1.42826	0.0053994			2.21449	0.000864011	VIT_18s0117g00080	R protein L6
VVTU7620_at	-1.56254	0.0134902					-1.88448	0.00648589			2.74454	0.00293962	VIT_14s0083g01030	MADS-box APETALA 1
VVTU8757_at	-1.56158	0.0127484			1.31542	0.0184987					2.29821	0.00845081	VIT_08s0058g01090	CBL-interacting protein kinase 14 (CIPK14)
VVTU2849_at	-1.56147	0.00946231			3.44317	0.000611826	-1.30996	0.0200616					VVTU2849_at	Beta-1,4-xylosidase
VVTU12127_s_at	-1.5603	0.021843			2.98319	0.000775284	-1.51288	0.0299646			1.87956	0.012041	VIT_11s0052g01140	Membrane protein
VVTU27340_s_at	-1.55788	0.00133687					-1.29708	0.00363287			1.42407	0.00219859	VIT_11s0016g00200	CBL-interacting protein kinase 6 (CIPK6)
VVTU25909_at	-1.55692	0.00461695			1.29035	0.00348826	-1.7496	0.00277345			2.06626	0.000591463	VIT_10s0116g00350	Unknown protein
VVTU22047_s_at	-1.55413	0.0118842			-2.72405	0.000822077	-1.50386	0.00361946			1.60389	0.00575184	VIT_08s0007g05530	Glutaredoxin
VVTU2122_at	-1.55237	0.0102947			2.57947	0.000998756	-1.75608	0.00725066			2.23928	0.00276105	VIT_18s0001g01660	NADH dehydrogenase I subunit M
VVTU9335_at	-1.5517	0.00252319					-2.07035	0.00945136			2.55103	0.002525	VIT_13s0067g02280	Basic helix-loop-helix (bHLH) family
VVTU3877_at	-1.5505	0.00322514					-2.20932	0.00509685			2.13669	0.00377991	VIT_12s0028g01740	DNAJ heat shock N-terminal domain-containing protein
VVTU33522_s_at	-1.54917	0.00652899			2.05755	0.00328775	-1.82106	0.0179654			2.38243	0.0196314	VIT_18s0089g01170	LHCB5 (light harvesting complex of photosystem ii 5)
VVTU25852_at	-1.54842	0.00394152			2.49427	0.000836192	-1.90266	0.000874635			1.79259	0.00100636	VIT_14s0030g01360	Kinesin motor protein
VVTU15910_s_at	-1.54648	0.00521168					-1.46617	0.00339649			1.55892	0.00411794	VIT_05s0051g00700	No hit
VVTU13003_at	-1.5449	0.00613288	1.06352	0.0111618	1.03931	0.00236953	-1.68397	0.00608164			2.46334	0.00344621	VIT_17s0000g05250	Unknown protein
VVTU14975_s_at	-1.54332	0.043567					-1.48434	0.0117153					VIT_16s0039g00570	10-deacetylbaccatin III 10-O-acetyltransferase
VVTU6691_at	-1.54096	0.0260674			1.4651	0.0332537	-1.55359	0.0425617			1.56577	0.021626	VIT_09s0002g06110	Zinc finger (Ran-binding)
VVTU17726_s_at	-1.54077	0.00622135			1.56224	0.00451413	-1.15541	0.0142224					VIT_17s0000g07330	GR-RBP3 (glycine-rich RNA-binding protein 3)
VVTU32485_s_at	-1.53941	0.0127484					-1.46716	0.0117839			1.84932	0.000884777	VIT_11s0118g00780	Zinc finger (C3HC4-type ring finger)
VVTU16968_x_at	-1.53716	0.00246091			1.28053	0.00266025	-1.15142	0.00633186			1.64705	0.00110746	VIT_09s0002g06430	Lactoylglutathione lyase
VVTU33186_x_at	-1.53176	0.00403284			-2.03316	0.000505671	-1.70576	0.0142613			2.33953	0.00307745	VVTU33186_x_at	No hit
VVTU19187_s_at	-1.52983	0.00763947	1.1324	0.0408733	3.75191	0.00079395	-2.31786	0.0103773			3.19577	0.00138036	VIT_07s0141g00570	Photosystem II reaction centre W (PsbW)
VVTU488_at	-1.52949	0.00880166			2.58354	0.000575761	-1.4262	0.00277345			1.51469	0.00540526	VIT_18s0041g00350	Dienelactone hydrolase
VVTU6284_at	-1.52723	0.0118739			1.96826	0.0001001	-1.10811	0.0545035			1.2978	0.0275669	VIT_18s0001g09510	CYP81B2v1
VVTU6527_at	-1.52579	0.0108089			2.48434	0.000217183	-1.71959	0.0237961			1.5602	0.0356162	VIT_03s0091g00450	Progesterone 5-beta-reductase
VVTU38011_at	-1.52461	0.00136164			2.09227	0.000587792	-1.40961	0.00175689			1.66664	0.000599073	VIT_18s0001g08610	AP2-like AINTEGUMENTA-like
VVTU9648_at	-1.52357	0.0253035					-2.14336	0.00600259			2.43529	0.0021452	VIT_13s0064g00900	Unknown protein
VVTU13795_at	-1.5214	0.00148038	1.23484	0.0106012	-1.27159	0.000638332	-1.29003	0.0319259			2.10386	0.00491288	VIT_05s0020g02310	Pyruvate,orthophosphate dikinase
VVTU19533_at	-1.52096	0.000783553					-1.23698	0.00175689			2.10723	0.000263507	VIT_14s0030g01810	Ribosomal protein S3A (RPS3aB) 40S
VVTU9668_at	-1.51951	0.0178796	1.02929	0.0103398	1.49024	0.00405593	-1.70722	0.0195096			2.4396	0.00128939	VIT_17s0000g02440	Integral membrane protein
VVTU4018_s_at	-1.51916	0.0211273	1.5211	0.0103398	-1.31842	0.0409771	-2.19885	0.0256666			2.9153	0.00358456	VIT_00s0259g00110	ATFP3 (Arabidopsis thaliana farnesylated protein 3
VVTU3976_at	-1.51913	0.00309361			-1.04881	0.00322247	-1.54491	0.00681309			1.67912	0.00358702	VIT_14s0030g00410	Arabidopsis histidine phosphotransfer AHP1
VVTU16705_at	-1.51835	0.0177386					-1.68794	0.0295146			3.4484	0.00353712	VIT_11s0016g00300	Pectinesterase family
VVTU1134_at	-1.5165	0.0296396			3.11587	0.00111058					2.61409	0.0219572	VIT_16s0022g02200	Subtilase
VVTU1482_at	-1.51131	0.00530822					-1.17234	0.0128685					VIT_19s0014g02320	Unknown protein
VVTU9056_at	-1.51109	0.00309361					-2.05666	0.00277345			2.06138	0.000926904	VIT_09s0002g02620	Lectin jacalin
VVTU7133_s_at	-1.51	0.0219852					-1.38217	0.0432461			1.25326	0.0525368	VIT_15s0046g03570	(+)-neomenthol dehydrogenase
VVTU17329_s_at	-1.50967	0.0052666	2.26134	0.0189678			-1.54712	0.00662542			3.19394	0.000982732	VIT_01s0026g01950	Homeobox-leucine zipper protein HB13
VVTU10028_at	-1.50963	0.00311751	1.42489	0.00496437	-2.64228	0.00218131	-1.21369	0.043744			1.81232	0.00390834	VIT_17s0000g07950	Unknown protein
VVTU17338_x_at	-1.50529	0.012185					-1.64322	0.00312108			2.16338	0.00207431	VIT_09s0002g08090	Oxidoreductase, 2OG-Fe(II) oxygenase
VVTU18125_s_at	-1.50488	0.00958091			1.16891	0.000575427	-2.2445	0.00550527			2.58523	0.00179177	VIT_08s0007g08540	Mg-chelatase subunit XANTHA-F
VVTU6302_at	-1.50101	0.00218876			1.19559	0.00135008	-1.09987	0.00277424			1.68758	0.000379386	VIT_04s0008g05110	Unknown
VVTU21138_s_at	-1.50071	0.0211188	1.31876	0.0402767			-1.84117	0.0175109			2.57111	0.0060486	VIT_13s0067g02340	Proton-dependent oligopeptide transport (POT) family protein
VVTU22526_at	-1.50059	0.0175751					-1.35362	0.0286452			2.11251	0.00335202	VIT_16s0050g01610	UDP-glycosyltransferase 88A4
VVTU36256_at	-1.50046	0.0158045			1.81073	0.00101068	-1.92846	0.0500631			2.2321	0.00743318	VIT_07s0104g00270	Isopentenyltransferase 5
VVTU1553_at	-1.4986	0.00439915					-1.72458	0.0096049			1.94969	0.004127	VIT_14s0083g01210	feronia receptor-like kinase
VVTU19302_s_at	-1.49537	0.0093149			1.31254	0.00174362	-1.76402	0.00682726			1.99008	0.00703377	VIT_17s0000g03680	Unknown
VVTU35174_at	-1.49512	0.0085827					-1.44693	0.0201592			1.78621	0.00407742	VIT_17s0000g01290	RGP1 (reversibly glycosylated polypeptide 1)
VVTU1150_s_at	-1.49428	0.0180154	1.1244	0.0192939	1.12341	0.00252826	-1.21206	0.0174527			2.72862	0.009719	VIT_04s0023g03010	fructose-bisphosphate aldolase, chloroplast precursor
VVTU40848_s_at	-1.49405	0.0307471	1.15385	0.00633153	4.60649	0.00102871	-2.02556	0.0120287			2.4734	0.00721269	VIT_12s0035g02150	ferric reduction oxidase 7 FRO7
VVTU13300_at	-1.49182	0.00525314			2.68749	0.000505671	-1.37209	0.0112904			1.58807	0.00482201	VIT_00s0684g00010	Protein kinase
VVTU13187_at	-1.49046	0.00690786					-1.72296	0.0282308			3.7122	0.00164734	VIT_16s0022g00670	Vacuolar invertase 1, GIN1
VVTU409_at	-1.48948	0.0218184					-1.55267	0.00265147			1.57662	0.000772004	VIT_09s0002g08680	Unknown
VVTU3499_at	-1.48845	0.0102459			-2.92827	0.00306842	-1.5223	0.0105887			2.34532	0.00477065	VIT_19s0093g00510	S-2-hydroxy-acid oxidase, peroxisomal
VVTU33118_s_at	-1.48597	0.000881653			1.0691	0.00103471	-2.08714	0.00176882			2.01551	0.000658339	CA812670	Unknown protein
VVTU17985_s_at	-1.48424	0.0148534			1.93491	0.000605252	-1.97087	0.0133238			2.48442	0.0042396	VIT_09s0002g04240	Membrane protein
VVTU30077_s_at	-1.48331	0.00230378					-1.53166	0.00537959			2.3174	0.00107662	VIT_14s0060g00690	ADP-ribosylation factor A1B
VVTU9114_at	-1.48283	0.0336007					-1.50417	0.00173518			2.31575	0.000662162	GSVIVT00007899001	Myosin heavy chain
VVTU4813_at	-1.48245	0.00322514					-2.22424	0.00139657			2.22485	0.000545024	VIT_13s0158g00080	Serine carboxypeptidase
VVTU31528_x_at	-1.47996	0.00204264			3.54532	0.00153302	-1.3965	0.00125059			1.70363	0.000767355	GSVIVT00006956001	NADH dehydrogenase ND4 subunit
VVTU1397_at	-1.4792	0.0214407	1.53378	0.0299161	-2.89906	0.0023481	-1.83706	0.00470839			3.05192	0.000735259	VIT_18s0001g14450	Ferredoxin:nadp+ Oxidoreductase PETH
VVTU173_at	-1.4774	0.0124763			3.2558	0.00103471	-1.5533	0.0466572					VIT_07s0129g00690	HOS15 (High expression of osmotically responsive genes 15)
VVTU1719_s_at	-1.47632	0.00701923					-1.47845	0.00698756			1.9853	0.00522464	VIT_13s0019g03350	Sedoheptulose-1,7-bisphosphatase (SBPase), Chloroplast
VVTU18974_s_at	-1.47582	0.00222113	2.01414	0.00355021	-1.95295	0.0252805	-2.3497	0.00511437			3.45869	0.000433032	VIT_04s0008g05120	Phospholipase/Carboxylesterase
VVTU4012_at	-1.46974	0.0135496	1.25948	0.0461731			-1.82043	0.010206			2.65039	0.00215998	VIT_01s0011g05290	Inorganic carbon transport protein
VVTU9874_s_at	-1.46969	0.0135394			4.15428	0.00120704	-2.39247	0.00696422			3.20295	0.00276105	VIT_07s0129g00470	Unknown protein
VVTU3720_at	-1.46938	0.00135819			-3.35822	0.00208069	-1.26899	0.00612417			1.19089	0.00409408	VIT_08s0007g03050	E8 protein
VVTU9326_at	-1.46918	0.0293095			-1.35733	0.00066766	-1.51296	0.0201019			2.98263	0.00167333	GSVIVT00012870001	flowering locus T protein (FT)
VVTU15394_s_at	-1.46785	0.0108451			-1.21228	0.000652165	-2.36259	0.00470573			3.4478	0.0017595	VIT_07s0129g00470	Unknown protein
VVTU28950_s_at	-1.46483	0.0255743			2.9021	0.000618068	-1.73482	0.00914363			1.64449	0.0099363	VIT_01s0244g00170	Cytokinin-repressed protein CR9
VVTU5095_at	-1.46214	0.00480056	-2.95684	0.0423924	2.28444	0.000593801	-1.16682	0.0153221			1.43973	0.00661103	VIT_02s0154g00350	L-lactate dehydrogenase A
VVTU12628_s_at	-1.46167	0.0179713			-1.40202	0.00103471	-1.74816	0.00484443			1.96715	0.00289816	VIT_16s0050g02480	ABC transporter C member 15
VVTU3452_at	-1.46161	0.0223125			1.64363	0.000317862	-2.03794	0.025548			2.87331	0.00770199	VIT_18s0001g11710	Photosystem II PsbO protein
VVTU16033_at	-1.46063	0.000626501					-1.05085	0.00727807					VIT_04s0023g02120	GTP-binding protein era
VVTU38653_at	-1.45791	0.0302862			3.24068	0.0010509	-1.39656	0.00381083			1.9069	0.00119008	VIT_13s0019g02050	Ribulose bisphosphate carboxylase/oxygenase activase, chloroplast
VVTU31849_s_at	-1.45779	0.0410272			-1.67238	0.00056729					1.78465	0.00623323	CB344458	No hit
VVTU35004_at	-1.45653	0.00254369			1.67524	0.000326153	-1.1893	0.0133413			1.80682	0.00116736	VIT_18s0001g10690	BKI1 (BRI1 kinase inhibitor 1)
VVTU10613_at	-1.45593	0.00525314					-1.44575	0.0443567			2.12576	0.00328966	VIT_15s0046g01970	Anthocyanidine rhamnosyl-transferase
VVTU31257_at	-1.45581	0.0144708	1.74777	0.029473	1.27971	0.00136629	-2.06107	0.00139657	1.86416	0.0371094	3.92523	0.000311886	VVTU31257_at	Metallothionein
VVTU29946_x_at	-1.45529	0.00652899	1.56624	0.033721	1.50124	0.000259888	-1.42574	0.00798251	1.62051	0.0507242	3.04625	0.000401323	VIT_06s0061g01230	Cellulose synthase CSLA02
VVTU3666_x_at	-1.45516	0.00330647			1.34821	0.00298236	-1.67601	0.00429962			2.37071	0.00390407	VIT_19s0027g00200	Photosystem II 10 kDa polypeptide PSBR
VVTU2909_s_at	-1.45431	0.00519676			-1.98041	0.00131193	-1.7554	0.00600259			2.10218	0.00207431	VIT_03s0038g02390	Ubiquitin-conjugating enzyme E2 D/E UBC28
VVTU38119_s_at	-1.45212	0.0059595	1.08388	0.0202581			-2.07448	0.00224193			2.56828	0.00350698	VIT_04s0023g00410	Photosystem I subunit XI (PSAL)
VVTU2704_at	-1.44769	0.050439	1.08974	0.0476511			-1.57097	0.0133502			2.30615	0.00106761	VIT_17s0000g05600	(-)-isopiperitenol dehydrogenase
VVTU18132_s_at	-1.44723	0.00776674			1.7734	0.000322599	-2.17535	0.00558683			2.44442	0.00211114	VIT_08s0007g08540	Mg-chelatase subunit XANTHA-F
VVTU19209_s_at	-1.4455	0.00114345	1.50355	0.00496437			-1.92384	0.000802938	1.0575	0.0513491	2.98134	0.000263507	VIT_06s0009g01670	forkhead-associated domain-containing protein
VVTU16699_s_at	-1.44023	0.0135341	1.40974	0.0454537	1.91311	0.000212737	-2.32721	0.00990197			2.97531	0.0109513	VIT_03s0038g00670	fructose-bisphosphate aldolase, chloroplast precursor
VVTU26004_x_at	-1.43897	0.0050849			2.31885	0.000511994					1.16	0.020541	VIT_05s0077g01750	SAG101 (senescence-associated gene 101)
VVTU6972_s_at	-1.43887	0.0170025			2.8292	0.00596408	-1.96409	0.00567015			3.01654	0.0046628	VIT_01s0026g00520	Nodulin MtN21 family
VVTU9202_at	-1.43886	0.00739383					-1.6412	0.0255927			1.78356	0.0144561	VIT_14s0068g00280	Unknown protein
VVTU11016_at	-1.43883	0.00112364	-1.53932	0.0126438	1.08858	0.00358704	-1.6123	0.0258211			1.1762	0.0534047	VIT_00s2300g00010	Acyltransferase
VVTU28749_s_at	-1.43253	0.000855939			1.14412	0.00962898	-1.24694	0.0126659					VIT_14s0068g02070	Peptidase M48
VVTU7178_at	-1.43244	0.0012852			-1.33045	0.0011654	-1.46643	0.0114409			2.01278	0.0070602	VIT_05s0102g01170	Sterol-4-alpha-carboxylate 3-dehydrogenase, decarboxylating
VVTU34662_s_at	-1.43146	0.016122			1.68614	0.000455054	-1.37457	0.0306133			2.02763	0.0179945	VIT_10s0042g01070	Zinc finger (C3HC4-type ring finger)
VVTU2505_at	-1.43143	0.0153255	1.54499	0.0116024	2.98721	0.000555073					2.87076	0.00245868	VIT_15s0021g02510	GATA transcription factor 2
VVTU16695_s_at	-1.42574	0.0138755			3.52583	0.000660891	-2.10228	0.00706262			2.7036	0.00193917	VIT_09s0002g04240	Membrane protein
VVTU21198_at	-1.42525	0.0030312			2.91001	0.000414172	-1.73941	0.00550527			1.8365	0.000311886	VVTU21198_x_at	Phosphate-induced protein 1
VVTU5564_at	-1.42173	0.00205032			2.73474	0.00106414	-1.40297	0.0068137			1.83993	0.00148813	VIT_14s0083g01150	COBRA protein
VVTU28344_x_at	-1.42072	0.0238533			-1.26655	0.00244684	-1.64029	0.00260302			1.89871	0.0011279	VIT_03s0038g02520	Aquaporin PIP3
VVTU1228_at	-1.4201	0.0236324					-1.9939	0.0192755			1.73962	0.0112371	VIT_15s0107g00550	Tetratricopeptide repeat domain male sterility MS5
VVTU39809_at	-1.41979	0.00840655			1.41723	0.00216581	-1.47833	0.0435725			1.84489	0.00946607	VIT_17s0000g02650	Myb domain protein 7
VVTU23645_at	-1.41802	0.0059595			2.46055	0.00104053	-1.18547	0.0048192			1.54265	0.0094384	VIT_19s0015g00740	Prefoldin
VVTU10052_at	-1.41759	0.00432178			4.20535	0.00225356	-1.22848	0.00696422			1.45483	0.00243554	VIT_10s0003g01350	MAP3K delta-1 protein kinase
VVTU16345_s_at	-1.41615	0.0338042			2.26888	0.00102689	-1.12702	0.0150501			1.56241	0.00476971	VIT_16s0039g00820	CYP89A5
VVTU21063_s_at	-1.41457	0.00492473			1.04105	0.0405778					1.32561	0.00399765	GSVIVT00012685001	Ycf1
VVTU10025_at	-1.41247	0.0118563					-2.36844	0.0480662			2.85263	0.0148018	VVTU10025_at	Lateral organ boundaries protein 1
VVTU6699_at	-1.41116	0.0033747			-2.94329	0.00135484	-1.06711	0.0036242					VIT_11s0037g00890	Glutamine amidotransferase class-I domain-containing protein
VVTU13256_at	-1.40918	0.00382887	1.92098	0.00669548	1.22388	0.00177042	-1.78607	0.0166263	1.98549	0.0513491	3.77156	0.000699428	VIT_09s0002g03460	Taurine dioxygenase
VVTU13368_at	-1.40668	0.0252044					-1.16825	0.0400022			1.36359	0.00157183	VIT_02s0025g03100	Cinnamyl alcohol dehydrogenase
VVTU32746_x_at	-1.40599	0.00715974					-1.1519	0.0123884			1.26308	0.00523276	CB346290	No hit
VVTU40517_s_at	-1.40315	0.042019			3.8542	0.000243457	-1.31776	0.0112105			2.14629	0.024456	VIT_13s0019g02050	Ribulose bisphosphate carboxylase/oxygenase activase, chloroplast
VVTU20811_at	-1.40244	0.015908			1.54015	0.00589134	-1.19611	0.0426373					VIT_18s0001g00720	Protein kinase
VVTU7165_x_at	-1.40162	0.00288825			1.14345	0.0226067	-1.29238	0.00812842					VIT_17s0000g07440	Replication protein A 70 kDa DNA-binding subunit
VVTU4478_at	-1.40074	0.00646038	1.04234	0.0163555			-1.45287	0.0323253			1.96477	0.00635708	VIT_17s0000g04130	MYB divaricata
VVTU5192_at	-1.40009	0.0175038			1.14012	0.00415501	-2.26042	0.0137425			2.50216	0.0146228	VIT_11s0016g00690	Senescence-associated protein
VVTU4910_at	-1.39925	0.013695			-1.49765	0.00435844	-1.76516	0.0276619			2.37459	0.00837317	VIT_07s0005g01830	Unknown protein
VVTU27555_x_at	-1.3992	0.0024509	2.27499	0.00495022	1.27844	0.00117734	-1.52915	0.00978309			2.92234	0.000658339	VIT_00s0414g00060	Cellulose synthase CSLE1
VVTU13338_s_at	-1.39802	0.0136868					-1.56143	0.0494321			1.57863	0.00812824	VIT_16s0039g01560	PLATZ transcription factor
VVTU9818_at	-1.39616	0.0401398			3.00956	0.00116858	-1.77342	0.0124304			1.88597	0.00293367	VIT_14s0083g00410	Unknown
VVTU37809_at	-1.39525	0.0417935			1.71469	0.0123048	-1.5638	0.00586055			1.65881	0.00257021	VIT_13s0073g00690	Unknown protein
VVTU27602_s_at	-1.39018	0.00409752			-1.47265	0.00284159	-1.63664	0.0150129			1.88046	0.0224761	VIT_18s0089g01170	LHCB5 (light harvesting complex of photosystem ii 5)
VVTU2298_at	-1.38962	0.0102947			3.01052	0.000461318	-1.5014	0.00367657			3.98983	0.00682676	VVTU2298_at	Endo-1,3;1,4-beta-D-glucanase precursor
VVTU942_s_at	-1.38788	0.018993			1.20393	0.00275035	-1.76457	0.0055801			1.90105	0.00316873	VIT_16s0050g02480	ABC transporter C member 15
VVTU38217_at	-1.38687	0.017591			1.9781	0.00290136	-1.97649	0.00277345			2.37002	0.000628358	VIT_18s0001g08240	Leucine-rich repeat transmembrane protein kinase
VVTU27164_s_at	-1.38687	0.00500338	1.07368	0.0258914			-1.71428	0.00524664			2.44328	0.0089327	VIT_04s0023g00410	Photosystem I subunit XI (PSAL)
VVTU39097_at	-1.38671	0.0144679					-1.24326	0.0071972			1.62056	0.0178179	VIT_04s0079g00680	Phytoene synthase, chloroplast precursor
VVTU35484_at	-1.38656	0.0427707					-1.61497	0.0100437			1.97708	0.001858	VIT_03s0091g01100	Unknown protein
VVTU36167_s_at	-1.38433	0.00316486			2.80182	0.000147836	-2.06576	0.00696422			2.4704	0.00434512	VIT_16s0098g01280	Rhodanese domain-containing protein
VVTU28589_s_at	-1.38237	0.0230052			1.97231	0.00010751	-1.38925	0.00212168			2.14809	0.000451455	VIT_11s0103g00420	XH/XS domain-containing protein
VVTU28469_at	-1.38118	0.00360244			1.74348	0.00209167					1.18154	0.00817449	VIT_05s0049g00090	Ethylene receptor (ETR2)
VVTU6513_s_at	-1.3805	0.013727			2.17042	0.000336566	-2.56698	0.00792634			2.94121	0.00174777	VIT_02s0033g00290	Pinoresinol-lariciresinol reductase
VVTU13379_at	-1.3796	0.00191713					-2.01512	0.00533964			1.81662	0.00750032	VIT_12s0028g01570	Zinc finger (C3HC4-type ring finger)
VVTU22277_s_at	-1.37913	0.0134902			1.2798	0.00136958					1.99087	0.018496	VVTU22277_s_at	No hit
VVTU33175_s_at	-1.37727	0.0285824	1.95744	0.0270438	1.76352	0.0018621	-2.44823	0.0118305			3.50247	0.0060486	VIT_03s0038g00670	fructose-bisphosphate aldolase, chloroplast precursor
VVTU27060_at	-1.37267	0.00775697			2.39103	0.00236353	-1.23778	0.0348923					VIT_18s0001g14690	Protein kinase
VVTU4414_at	-1.37118	0.00395703					-2.08841	0.00717842			2.81578	0.000283476	VIT_04s0008g05120	Phospholipase/Carboxylesterase
VVTU8563_at	-1.37078	0.00615205			1.0989	0.00297899	-1.21768	0.0142766			1.42295	0.00646624	VIT_08s0007g06270	Squamosa promoter-binding protein 9 (SPL9)
VVTU419_at	-1.37028	0.0177948	1.85845	0.0453483			-1.11192	0.0231318			2.20067	0.00158254	VIT_02s0154g00590	Unknown
VVTU3606_x_at	-1.36948	0.0225428					-1.10475	0.0255927			1.63995	0.00559322	VIT_13s0064g00270	Cinnamyl alcohol dehydrogenase
VVTU1327_at	-1.36903	0.00439953					-1.46498	0.00867228			1.95089	0.00128935	VIT_05s0094g01280	Ribosome subunit biogenesis protein 60S
VVTU6238_at	-1.36827	0.00311751					-1.048	0.00631541			1.27012	0.0201843	VIT_00s0920g00020	HEAT repeat-containing protein
VVTU7841_s_at	-1.36687	0.0107499					-1.56316	0.00711021			1.68819	0.0157216	VIT_09s0002g02440	ABC transporter C member 12
VVTU6675_at	-1.36616	0.0056741	-1.7119	0.0126975	2.04389	0.00281347	-1.12955	0.0255927					VIT_15s0046g00980	Cyclic nucleotide-regulated ion channel 1
VVTU7554_at	-1.3657	0.00221361			4.51129	0.00150855	-1.18401	0.00282907			1.74948	0.00232735	VIT_00s0301g00050	3'(2') 5'-bisphosphate nucleotidase
VVTU9079_at	-1.36493	0.0102					-1.44626	0.0105887			1.97669	0.00110746	VIT_03s0038g02840	Unknown
VVTU16313_at	-1.36457	0.0130514					-1.04799	0.00870261					CF210439	DNA-binding protein
VVTU4836_at	-1.36407	0.0146936			1.91123	0.00035898	-1.56057	0.015398			1.26768	0.0266109	TC71135	Unknown protein
VVTU14907_at	-1.36367	0.0240649			1.57334	0.0099676	-1.8127	0.00954058			2.76984	0.00771215	VIT_18s0001g08240	Leucine-rich repeat transmembrane protein kinase
VVTU6474_at	-1.36313	0.00429616	1.12121	0.0195326	1.2046	0.00275035					1.73777	0.00613434	VIT_00s0386g00030	Unknown protein
VVTU15310_at	-1.36179	0.0309762					-1.46287	0.0132232			1.81059	0.00277865	VVTU15310_at	No hit
VVTU37727_at	-1.35695	0.00716524			3.771	0.00176125	-1.63016	0.00260302			2.11027	0.000494297	VIT_07s0129g00960	Protein kinase pto
VVTU1732_at	-1.35628	0.0357496	1.78332	0.0104705	1.13971	0.0016483	-1.45443	0.00461701			2.57166	0.000531225	VIT_08s0007g06950	Disease resistance-responsive
VVTU5090_at	-1.35477	0.00958651					-1.42185	0.0372938			1.70429	0.00405873	VIT_18s0072g00110	Light stress-responsive one-helix protein
VVTU13909_s_at	-1.35427	0.00330647			1.4865	0.0118703	-1.2903	0.0196926			1.38076	0.0137152	VIT_05s0102g01170	Sterol-4-alpha-carboxylate 3-dehydrogenase, decarboxylating
VVTU39659_x_at	-1.35345	0.0220647					-1.74715	0.00927623			1.69565	0.00577168	TC67540	Unknown protein
VVTU5749_at	-1.35263	0.0052666					-1.81733	0.0102547			1.76158	0.0121784	VIT_18s0001g15360	Thylakoid lumenal 29.8 kDa protein
VVTU2916_at	-1.35213	0.00423885			3.34341	0.000668331	-1.75735	0.0124677			1.11619	0.0055605	VVTU2916_at	No hit
VVTU2350_at	-1.35188	0.00745854			1.36219	0.00106267	-1.31047	0.00948442			1.82886	0.000687988	VIT_05s0077g02020	Epoxide hydrolase
VVTU9002_s_at	-1.351	0.00308808			1.32136	0.00715436	-1.57506	0.00509995			2.29405	0.000497222	VIT_01s0011g01320	Cholinephosphate cytidylyltransferase
VVTU35449_at	-1.34993	0.00836429			2.11239	0.000676402					1.20898	0.00909205	VIT_19s0014g02340	Protein phosphatase 2C
VVTU9884_at	-1.34826	0.00925684			1.80001	0.00206591	-1.39284	0.00867228			2.10173	0.0149825	VIT_07s0129g00960	Protein kinase pto
VVTU35464_x_at	-1.34751	0.00902292			-1.67771	0.00357056	-1.46873	0.00261134			1.6566	0.000396055	VIT_17s0000g07140	Unknown protein
VVTU169_at	-1.3456	0.000748298	1.89227	0.0120935	2.96649	0.00114621	-1.70979	0.0508957			2.92599	0.00211777	VIT_01s0011g03000	No hit
VVTU30910_at	-1.34488	0.0106845			1.36667	0.00488626	-1.59291	0.00698756			1.79089	0.00229673	VIT_01s0011g05670	Nudix hydrolase 18
VVTU15493_at	-1.3427	0.00519676			-5.71424	0.00421026	-1.17075	0.0279674			1.08087	0.00370661	VIT_08s0040g03060	Serine/threonine Protein kinase BNK1
VVTU8193_at	-1.34226	0.00136164					-1.40775	0.00224193			1.51489	0.000595438	VIT_00s0238g00020	Unknown protein
VVTU13234_at	-1.34198	0.0112921			1.37876	0.000422274	-1.08242	0.0159073			1.72215	0.00132947	VIT_08s0007g00120	Ubiquitin-conjugating enzyme 13 (UBC13), E2
VVTU34665_s_at	-1.33978	0.00633281			1.77593	0.000273204	-1.26135	0.00792634			1.64152	0.00119008	VIT_07s0005g00840	Ribosomal protein L19 (RPL19B) 60S
VVTU3920_s_at	-1.33899	0.0125808	1.5537	0.020345	-1.56009	0.000676402	-2.20933	0.0127172			3.04749	0.00757993	VIT_03s0038g00670	fructose-bisphosphate aldolase, chloroplast precursor
VVTU1405_at	-1.33815	0.0232163	2.00115	0.0244891	1.22627	0.00295407					2.46938	0.0287204	VIT_14s0083g00640	Constans 2 (COL2)
VVTU4177_s_at	-1.3371	0.0157449			1.45989	0.000715568	-1.71483	0.00197329			2.23038	0.000263507	VIT_14s0066g01650	Nodulin MtN21 family
VVTU35110_s_at	-1.33701	0.02995			-1.09622	0.0182651	-1.81826	0.0064169			2.18967	0.00180712	VIT_11s0016g03350	AP2/EREBP transcription factor TINY2
VVTU6224_at	-1.33505	0.0162571					-1.42328	0.0250418			2.10945	0.00227514	VIT_15s0048g02090	Thioesterase family
VVTU22959_s_at	-1.3325	0.0197525	1.29177	0.0156295			-1.70911	0.0102948			1.98214	0.00998696	VIT_16s0098g01650	Protein phosphatase 2C PPH1
VVTU4641_at	-1.33142	0.0123453			2.3016	0.00253092	-1.48246	0.0239145			2.16667	0.0116317	VIT_18s0001g06370	L-ascorbate peroxidase, chloroplast
VVTU15439_s_at	-1.3309	0.00968256					-1.39612	0.00948442			1.68076	0.00317323	VIT_07s0151g00090	Quinone-oxidoreductase QR1
VVTU3957_at	-1.32374	0.0135162	1.28229	0.021381			-1.58826	0.00740666			2.4073	0.00330755	VIT_01s0011g02860	CHUP1 (chloroplast unusual positioning 1)
VVTU30101_at	-1.32228	0.00252319					-1.33562	0.0036242			1.76995	0.00181401	VIT_16s0050g02340	Regulator of nonsense transcripts 1
VVTU7359_s_at	-1.32197	0.0255624			-1.82886	0.00684468	-1.3056	0.0406037			1.70754	0.00509939	VIT_06s0004g04510	Heat shock protein 70
VVTU28941_x_at	-1.32025	0.00373681					-1.03386	0.0170749					VIT_19s0015g02880	Glutathione S-transferase 20 GSTU20
VVTU20862_at	-1.31555	0.00245412			4.14398	0.000402693	-1.17721	0.00351511			1.35101	0.00112789	VIT_13s0064g01030	Zinc finger (C3HC4-type ring finger)BIG BROTHER
VVTU2697_at	-1.31529	0.00926684					-1.10398	0.0458972			1.58532	0.00503772	VIT_06s0004g01770	Acetyl-CoA carboxylase, biotin carboxylase
VVTU3626_s_at	-1.31515	0.00395703			1.23035	0.00689343					1.28465	0.00240796	VIT_03s0038g04470	SEC14 cytosolic factor
VVTU12597_s_at	-1.30993	0.00595527			1.72803	0.000539482	-1.41478	0.0129191			1.01822	0.0252475	VVTU12597_s_at	No hit
VVTU27741_x_at	-1.30879	0.0077723			0.997419	0.00388972	-1.93268	0.00509995			2.06368	0.000593865	VIT_05s0020g03930	Sulfate transporter 3.1 (AST12) (AtST1)
VVTU6280_at	-1.30813	0.00189496					-1.12482	0.0025445			1.54012	0.000593865	VVTU6280_at	Transcription termination factor mitochondrial mTERF
VVTU36122_at	-1.30762	0.00698641					-1.48064	0.018715			2.36208	0.00101286	VIT_03s0038g02010	Amidase
VVTU28040_at	-1.30724	0.00395703					-1.10242	0.0074274			1.91354	0.00382803	VVTU28040_at	Zinc knuckle
VVTU3611_at	-1.30538	0.0128255			1.63597	0.000579385	-1.25039	0.021469			1.26417	0.0313352	VIT_15s0048g01870	Arginine/serine-rich splicing factor RSP41
VVTU24304_at	-1.30452	0.0245685	1.05326	0.0188661			-2.11752	0.0135047			2.91792	0.00211091	VIT_11s0016g00980	flavonoid 3-monooxygenase
VVTU24182_at	-1.30189	0.01152	1.12695	0.0248809	2.18548	0.00234923	-1.39051	0.0040836			1.91341	0.0015277	VIT_04s0069g00890	Structural maintenance of chromosomes SMC3
VVTU23533_s_at	-1.30148	0.00856516			-1.47977	0.00491387	-1.35134	0.00632523			1.89391	0.00149769	VIT_13s0320g00060	Carboxyl-terminal peptidase
VVTU36139_s_at	-1.29909	0.0132906	1.55198	0.0409057			-2.17636	0.0111028			3.21936	0.0130416	VIT_03s0038g00670	fructose-bisphosphate aldolase, chloroplast precursor
VVTU29822_x_at	-1.29788	0.002088					-1.25808	0.00381095			1.3604	0.00119008	VVTU29822_x_at	Globulin isoform 3 11S
VVTU4704_at	-1.29712	0.0534901			4.58204	0.00287476	-1.78806	0.0245176			1.4324	0.0362405	VIT_07s0005g02470	Cellulose synthase CESA3
VVTU5303_at	-1.29406	0.00678776					-1.45841	0.0306359			1.62595	0.00844807	VIT_08s0040g02900	Aluminum sensitive 3
VVTU38342_at	-1.29387	0.0274853					-1.214	0.0439189			1.29286	0.0310093	VIT_08s0007g01910	Laccase
VVTU16615_x_at	-1.2905	0.0102774			1.79172	0.00253442	-1.29789	0.00568086			1.86649	0.0135518	VIT_15s0048g02500	Thylakoid membrane phosphoprotein 14 kda, chloroplast precursor
VVTU11896_s_at	-1.28916	0.00510861			3.96517	0.00194014	-1.06096	0.00558683			1.86943	0.000453413	VIT_15s0046g02690	Ribosomal protein L36 (RPL36C) 60S
VVTU9148_at	-1.28876	0.0136187					-1.23678	0.0152507			1.75896	0.00182726	VIT_00s0225g00120	Unknown protein
VVTU13021_s_at	-1.28802	0.0290828			2.15948	0.000554418	-1.81413	0.00322436			2.34603	0.00456196	VIT_09s0002g08090	Oxidoreductase, 2OG-Fe(II) oxygenase
VVTU3387_at	-1.28794	0.0326542					-1.69147	0.0175892			2.849	0.000749742	VIT_14s0083g00400	Leaf senescence protein
VVTU32165_s_at	-1.28746	0.014323			2.76419	0.000979173	-1.97875	0.00828541			1.95187	0.0237043	VIT_17s0000g05110	CYP78A4
VVTU16643_s_at	-1.28602	0.00383489	1.1619	0.0329769			-1.29167	0.00469075			2.00844	0.00208562	VIT_11s0016g00200	CBL-interacting protein kinase 6 (CIPK6)
VVTU12483_at	-1.28473	0.00677414	2.38963	0.00537832	1.14988	0.00388972	-1.78604	0.00913762	1.9193	0.0371094	3.70534	0.000696431	VIT_09s0054g00430	Unknown protein
VVTU5888_at	-1.28308	0.0378545	3.18002	0.0203873	1.25786	0.0018691	-1.42223	0.011812			4.1993	0.00128939	VIT_06s0009g01110	Cation exchanger (CAX7)
VVTU17320_at	-1.28196	0.014632					-1.00437	0.0345931			1.80994	0.000628358	VIT_12s0134g00200	Methyltransferase
VVTU11779_at	-1.28164	0.0492644					-1.57721	0.00268546			1.37782	0.00128939	VIT_13s0019g02020	Thaumatin
VVTU7208_at	-1.28113	0.00676345					-2.21781	0.0487976			2.23012	0.0358717	VIT_04s0008g04160	Dehydration-responsive protein (RD22)
VVTU12188_s_at	-1.28	0.0191467					-1.32606	0.0279531			2.36802	0.00310312	VIT_13s0019g04910	Pectate lyase
VVTU15250_at	-1.27904	0.00539644			-1.0498	0.000836192	-1.07123	0.0365936			1.24074	0.0190573	VIT_11s0016g00870	Strictosidine synthase (YLS2)
VVTU31257_x_at	-1.27738	0.01516	1.56713	0.0412354	1.27673	0.00125302	-1.72705	0.00261134	1.78864	0.0443929	3.51569	0.000471545	VVTU31257_at	Metallothionein
VVTU27812_s_at	-1.27605	0.000855939			-1.0168	0.0287881	-1.14989	0.00381646			1.13157	0.00222983	VIT_10s0003g04020	CBL-interacting protein kinase 23
VVTU4725_at	-1.27526	0.00309361			1.88088	0.00771914	-1.62179	0.00367657			1.01159	0.0110101	VIT_08s0007g01610	KOW domain-containing transcription factor family protein
VVTU8020_at	-1.27516	0.0451891			1.02438	0.00139196	-1.5598	0.0430193			3.41226	0.00205649	VIT_14s0006g02530	Non-specific lipid-transfer protein 2 (LTP 2)
VVTU5884_at	-1.27379	0.0255657			1.02497	0.0193249	-1.24174	0.0141225			1.47713	0.0211711	VIT_13s0019g00890	Integral membrane protein, MtN24
VVTU15769_at	-1.27321	0.0320752	1.36515	0.00633641	2.16555	0.000638332	-1.23484	0.0534307			2.61607	0.00135864	VIT_18s0001g08340	Unknown
VVTU34612_at	-1.27207	0.0407234	1.33887	0.0299161	1.64463	0.00110991	-1.60795	0.00603524			2.05541	0.00295571	VVTU34612_at	Myb CCA1 (circadian clock associated 1)
VVTU22163_at	-1.26528	0.00764195	-1.02483	0.0191454	1.02292	0.0159628	-1.49795	0.0225254					VIT_07s0104g00580	DNA-directed RNA polymerase III subunit C25
VVTU4974_s_at	-1.26441	0.00840655	1.02581	0.0143086			-1.96746	0.00257943			2.13101	0.00051057	VIT_09s0002g07120	Adenine phosphoribosyltransferase
VVTU30400_at	-1.26395	0.00148038					-1.58294	0.0041277			1.67263	0.000866487	VIT_17s0000g01550	AAA-type ATPase
VVTU37497_x_at	-1.26239	0.00254369					-1.11416	0.0225644			1.75619	0.00143855	VVTU37497_x_at	Proline-rich family protein
VVTU4776_at	-1.26117	0.0267972					-1.81126	0.00579361			2.0323	0.00223782	VIT_00s1312g00010	Basic helix-loop-helix (bHLH) family
VVTU10930_at	-1.25969	0.00679365	1.31849	0.00606283			-1.58927	0.00480004			2.27521	0.000494297	VIT_07s0104g00110	Unknown
VVTU23114_at	-1.25818	0.00530928			1.60161	0.000668331	-1.36733	0.00402735			1.90876	0.00197458	VVTU23114_at	No hit
VVTU9070_s_at	-1.25759	0.00984925			-2.64414	0.0267334	-1.0738	0.0076238			1.22917	0.000698531	VIT_13s0074g00230	Outer envelope protein omp24
VVTU25518_s_at	-1.2569	0.0124798					-1.56529	0.0136257			2.23086	0.00399765	VIT_18s0089g01210	Cupin super
VVTU35645_s_at	-1.2569	0.0248966			-1.52567	0.00983271	-1.29982	0.00867906			1.08769	0.0346778	VIT_14s0030g02200	BZIP transcription factor BZO2H1
VVTU15973_s_at	-1.25621	0.0391585					-2.63894	0.00752808			3.67814	0.00114499	VIT_03s0038g02680	Zeta-carotene desaturase
VVTU7764_at	-1.25429	0.0101046					-1.025	0.0510162			1.40571	0.00808254	VIT_05s0049g01120	Glutathione S-transferase 25 GSTU7
VVTU33849_at	-1.25427	0.0018422					-1.34205	0.00260302			1.71318	0.000290893	GSVIVT00010915001	Tetratricopeptide repeat (TPR)-containing
VVTU13294_at	-1.25319	0.024468			1.37531	0.00928967	-1.40258	0.00346258			1.81583	0.000852927	VIT_08s0007g00980	Integral membrane family protein UPF0497
VVTU34292_at	-1.24985	0.00374561			1.17835	0.00671624	-1.41813	0.0217685			1.69506	0.00898914	VIT_04s0043g00380	Unknown protein
VVTU37754_at	-1.24886	0.0339775	1.04721	0.0156295	1.71478	0.000611422	-1.66834	0.00738941			2.1001	0.00328078	VIT_05s0020g03670	MARD1 (mediator of ABA-regulated dormancy 1)
VVTU21216_at	-1.24848	0.0127115					-1.37468	0.00437364					VIT_14s0066g00760	Disease resistance protein (NBS-LRR class)
VVTU4095_at	-1.24732	0.0526014	1.27942	0.0320739	3.93399	0.000969334	-1.20798	0.0509743			1.62124	0.0368336	VIT_03s0088g01190	Malate dehydrogenase, glyoxysomal precursor
VVTU5350_s_at	-1.24689	0.00429616			-2.34382	0.00135008	-1.97499	0.0110959			2.85875	0.00611925	VIT_08s0007g02190	LHCB4 chlorophyll A-B binding protein CP29
VVTU40846_s_at	-1.24484	0.00633281					-1.88957	0.0123138			2.73081	0.00514847	VIT_08s0007g02190	LHCB4 chlorophyll A-B binding protein CP29
VVTU14241_at	-1.24429	0.000892761			1.56603	0.00213992	-1.64915	0.0456038			2.0676	0.0127458	VIT_16s0050g01580	UDP-glucose: anthocyanidin 5,3-O-glucosyltransferase
VVTU11806_s_at	-1.24339	0.00378752			1.31024	0.0204432					1.02365	0.0036701	VIT_05s0094g00750	Stearoyl-CoA 9-desaturase
VVTU27143_s_at	-1.24246	0.00162714			1.54008	0.000676402	-1.15928	0.00312108			1.22154	0.00110746	VIT_04s0008g06030	Ribosomal protein L39 (RPL39C) 60S
VVTU24084_at	-1.24095	0.0132906			1.95972	0.000691449	-1.20505	0.0164157					VIT_06s0061g01440	Unknown protein
VVTU13334_s_at	-1.23972	0.0231519					-1.77735	0.00364491			2.12129	0.000671516	VIT_08s0032g00890	Alpha-L-arabinosidase
VVTU35893_at	-1.23914	0.0123585			1.38332	0.00403846	-1.68815	0.00224193			1.31616	0.000658339	VIT_09s0002g02840	Light repressible receptor protein kinase
VVTU16815_at	-1.23748	0.0305619			1.30935	0.00225147	-1.49091	0.00867906			1.92507	0.00196679	VIT_14s0030g00340	Sugar transporter ERD6-like 8
VVTU35836_s_at	-1.23738	0.00253068	1.32747	0.0296615			-3.04561	0.00303192			3.59647	0.000551565	VIT_07s0031g00920	Inositol-3-phosphate synthase
VVTU39755_at	-1.23619	0.0304995	1.45071	0.00786561			-1.92416	0.00971148			2.58031	0.00110746	VIT_08s0007g05060	multidrug resistance protein 1
VVTU13784_at	-1.23548	0.0335032			1.42408	0.00162536	-1.89633	0.00867533			2.60387	0.0012498	VIT_08s0007g05350	Haloacid dehalogenase hydrolase
VVTU40876_s_at	-1.23255	0.00405174			1.80717	0.00614332	-1.09197	0.0196338					VIT_00s0153g00050	Glutathione S-transferase 8 GSTU8
VVTU6411_at	-1.23193	0.0136041					-1.1735	0.0175595			1.04733	0.00233883	VIT_01s0011g00770	DRL1 (deformed roots and leaves 1)
VVTU506_at	-1.22808	0.0101033			3.81217	0.000222648	-1.60166	0.00812088			1.49595	0.0103171	VIT_07s0031g00130	Kinesin protein FRA1 (fragile fiber 1)
VVTU18116_s_at	-1.22753	0.00150158					-1.14954	0.00277345			1.30868	0.00104305	VIT_04s0008g06030	Ribosomal protein L39 (RPL39C) 60S
VVTU7673_at	-1.22644	0.00927817			-3.27158	0.00196837	-1.38848	0.00501855			1.65657	0.00130133	VIT_01s0011g00770	DRL1 (deformed roots and leaves 1)
VVTU22510_at	-1.22507	0.00697419			-2.85618	0.00390242	-1.28926	0.0174317					VIT_16s0100g00230	Glucose-methanol-choline (GMC) oxidoreductase family protein
VVTU27478_x_at	-1.22487	0.00171327			2.64077	0.000701167	-1.04463	0.00457519			1.66215	0.000650768	VVTU27478_at	Ribosomal protein S17 (RPS17A) 40S
VVTU4823_at	-1.22473	0.0135937			1.1456	0.00145092	-1.67841	0.0467517			2.84312	0.0116786	VIT_13s0084g00090	Nodulin MtN21 family
VVTU15033_at	-1.22353	0.00728032	1.20152	0.00966295			-1.87878	0.00840209			2.45665	0.000494297	VIT_11s0016g05270	Bundle-sheath defective protein 2
VVTU517_at	-1.22235	0.0110393			1.89306	0.000855221	-1.83149	0.0041277			2.46019	0.000505017	VIT_12s0059g00140	Ankyrin repeat protein
VVTU11826_s_at	-1.22194	0.0483178					-1.62402	0.00730696					VIT_17s0000g03790	Unknown protein
VVTU7548_x_at	-1.22155	0.0083269	3.43627	0.0461089	1.91113	0.000107161	-2.18948	0.011595			6.24665	0.00415375	VIT_01s0011g05190	Bet v I allergen
VVTU36179_s_at	-1.221	0.00515267					-1.89012	0.0113578			2.82732	0.00749706	VIT_08s0007g02190	LHCB4 chlorophyll A-B binding protein CP29
VVTU24083_at	-1.22087	0.0137947			1.54812	0.000510342					1.14258	0.00317611	VIT_13s0019g05190	RAB GTPase RAB_ALPHA
VVTU38510_x_at	-1.22035	0.0195519					-1.49571	0.0188074			2.64614	0.00161976	VVTU38510_x_at	No hit
VVTU17945_s_at	-1.21927	0.00667528					-1.27351	0.0064169			1.93754	0.00144543	VIT_18s0001g10170	PAB8 (poly(A) binding protein 8)
VVTU2220_at	-1.21923	0.00860318					-1.02423	0.00431412					VVTU2220_at	No hit
VVTU19092_at	-1.21887	0.0269528			2.90493	0.00106267	-1.18101	0.00449534			1.51398	0.00489879	VIT_12s0028g02180	Phosphoenolpyruvate carboxylase.
VVTU3605_at	-1.21817	0.0136187					-1.31966	0.0100751			1.91174	0.00477685	VIT_17s0000g01460	Protein kinase AKIN gamma
VVTU24245_at	-1.21657	0.00313544			2.27844	0.000507788	-1.32528	0.00363287			1.2902	0.00167063	VIT_05s0124g00400	2-isopropylmalate synthase B
VVTU2959_at	-1.21641	0.0421189	-1.67718	0.0138825	2.58707	0.00288713	-1.54969	0.0264411					VIT_06s0004g03660	Pseudo-response regulator 7 (APRR7)
VVTU12496_at	-1.2146	0.0130463					-1.02055	0.0189953			1.4974	0.00477229	VIT_08s0032g00310	Ubiquitin-conjugating enzyme E2 A
VVTU93_at	-1.21398	0.0055699			1.44459	0.00144523	-1.55215	0.00942969			1.15601	0.0122497	VIT_14s0006g01980	Zinc finger (C3HC4-type ring finger)
VVTU37209_at	-1.21331	0.024263			1.20933	0.00116525					1.02672	0.00656452	VIT_18s0001g06760	Clathrin assembly protein 16
VVTU3215_at	-1.21323	0.00344543	1.22731	0.00619834	2.44308	0.000992654	-1.49691	0.00285205			2.0841	0.000445206	VVTU3215_at	Translation initiation factor eIF-4F
VVTU3192_at	-1.21279	0.00475563			2.43329	0.00202812	-1.44353	0.0123884			1.85346	0.00197504	VIT_04s0008g05380	Serine hydrolase [Vitis vinifera]
VVTU7358_at	-1.20826	0.0102			1.74348	0.0021901					1.97672	0.00900019	VIT_11s0016g03940	Heat shock transcription factor C1
VVTU26639_at	-1.20811	0.00582117			3.92054	0.000857755	-1.30609	0.00250403			1.80134	0.00179384	VIT_04s0210g00190	Serine O-acetyltransferase, cytosolic
VVTU3268_s_at	-1.20706	0.0287394					-1.11057	0.0196306			1.37543	0.00371976	VIT_13s0067g01930	Unknown protein
VVTU32908_at	-1.20591	0.0496666			1.44516	0.00225824					1.66884	0.0188483	VIT_02s0025g02500	Metal-nicotianamine transporter YSL1
VVTU13118_x_at	-1.20523	0.00862273					-1.11644	0.00439531			1.88692	0.000485682	VIT_19s0093g00220	Glutathione S-transferase 8 GSTU19
VVTU3213_at	-1.20344	0.00862273					-1.30944	0.00291851			2.09834	0.00155377	VIT_14s0128g00050	Thylakoid lumenal 18.3 kDa protein
VVTU15561_s_at	-1.20332	0.00322514			-1.27583	0.0401373	-1.51268	0.00312108			1.75695	0.00158898	VIT_07s0141g00040	Protein phosphatase 2C
VVTU24880_at	-1.20221	0.00814165			1.30429	0.00067339	-1.20632	0.00674602			1.38082	0.00288398	VIT_02s0012g00310	Lon protease
VVTU359_at	-1.20002	0.01508			-1.53174	0.00596429	-1.66648	0.00988649			1.75214	0.00329777	VIT_04s0044g01310	NADH-plastoquinone oxidoreductase subunit o
VVTU15923_at	-1.19926	0.00256816					-1.26214	0.00277345			1.26354	0.0015395	VIT_10s0003g02430	Flavonol synthase
VVTU22666_at	-1.19596	0.00311751					-1.46694	0.00381646			1.90003	0.0009244	VIT_06s0009g01740	Geranylgeranyl reductase
VVTU7003_at	-1.19507	0.0055154					-1.70806	0.00560196			2.0556	0.00280134	VIT_14s0083g00110	Allene oxide cyclase
VVTU15193_at	-1.19419	0.0501652	1.84408	0.0103398			-1.40725	0.00528284	1.78262	0.0369792	3.18987	0.000263507	VIT_05s0062g00430	UDP-glucose:flavonoid 7-O-glucosyltransferase
VVTU5244_at	-1.18944	0.0083161	1.09432	0.0135059	1.54585	0.000279877	-1.2868	0.0036126			1.67243	0.00493731	VIT_06s0009g00410	BLH1 (embryo sac development arrest 29)
VVTU26771_at	-1.18922	0.0238946					-1.16233	0.00844268			1.62669	0.00360422	VIT_18s0041g00650	Proton-dependent oligopeptide transport (POT) family protein
VVTU9836_at	-1.18916	0.0270297					-1.83548	0.00713926			2.87582	0.00572417	VVTU9836_at	No hit
VVTU32849_s_at	-1.18882	0.0139743			2.73884	0.00108637	-1.31977	0.0469312					VVTU32849_s_at	No hit
VVTU24952_at	-1.18684	0.00300556			4.46609	0.00325826	-1.0801	0.00801709			1.84898	0.000263507	VIT_11s0016g02530	Protein arginine N-methyltransferase
VVTU17714_s_at	-1.18663	0.053187			-1.58392	0.00101794	-1.97497	0.0203633			2.53624	0.00358702	VIT_08s0007g05350	Haloacid dehalogenase hydrolase
VVTU13702_s_at	-1.18619	0.0304639					-1.34561	0.0174697			2.23659	0.0228992	VVTU13702_s_at	Scarecrow-like transcription factor 7 (SCL7)
VVTU35077_at	-1.18585	0.0311979			1.44154	0.0034847	-1.59697	0.0110683			2.97302	0.000269063	VIT_12s0059g00050	Ankyrin repeat
VVTU32481_at	-1.18546	0.0188277					-1.10783	0.00347248			1.50127	0.00111416	CB346563	Unknown protein
VVTU3132_at	-1.1852	0.0436375			1.34813	0.00263906	-1.43287	0.00967216			1.07495	0.0371842	VIT_14s0060g02390	SRC2/SRC2 (soybean gene regulated BY cold-2)
VVTU28483_at	-1.18457	0.0146936			3.70218	0.0023845	-1.1516	0.0185943			2.01888	0.00136625	VIT_18s0001g08410	Homeobox-leucine zipper protein 22
VVTU16444_x_at	-1.18406	0.00833725			2.11347	0.0241954	-1.0785	0.00469075			1.76675	0.000671516	VIT_01s0011g01730	ATPP2-A9 (Phloem protein 2-A9)
VVTU40177_x_at	-1.18403	0.00793974			-3.49853	0.003171	-1.02863	0.00250403			1.14065	0.000749257	VIT_08s0007g00840	Ribulose bisphosphate carboxylase/oxygenase activase, chloroplast
VVTU12055_s_at	-1.1831	0.0438969					-1.51584	0.00434269			2.3702	0.00740108	VIT_07s0005g04920	Photosystem I reaction center subunit IV B (PSAE B)
VVTU35468_at	-1.18292	0.0245015			-1.57234	0.00583403	-1.48956	0.00437364			1.62071	0.00130133	VIT_18s0001g14130	Zinc finger (C2H2 type) family
VVTU37192_at	-1.17957	0.00136164					-1.04384	0.00277345					VIT_06s0009g00370	U-box domain-containing protein
VVTU3659_at	-1.17895	0.0268859			2.43374	0.00079177	-1.34491	0.0070173			1.3906	0.00277105	VIT_03s0017g01210	Phosphate-induced protein 1
VVTU40141_at	-1.17798	0.0424672					-1.39921	0.0170749			2.26155	0.00187984	VIT_16s0022g01390	flavonoid 3-monooxygenase
VVTU15686_at	-1.17769	0.0145619	1.09851	0.0169424	3.67436	0.000425641			2.07127	0.0513491	3.04083	0.00189172	VIT_00s0800g00010	Alpha-1,4-glycosyltransferase
VVTU208_at	-1.17666	0.00842599			3.40708	0.00135008	-1.28163	0.0060883			1.23774	0.00295036	VIT_18s0001g11090	Uroporphyrinogen-III synthase
VVTU35065_s_at	-1.17523	0.00336677			1.63122	0.000461318					1.22165	0.00161945	VIT_01s0011g00680	Ribosomal protein S19 (RPS19A) 40S
VVTU9582_at	-1.17493	0.0100794	1.05495	0.0404487			-1.98068	0.0301353			1.98955	0.001395	VIT_08s0007g08580	AP2-like ethylene-responsive transcription factor
VVTU14608_s_at	-1.17419	0.0272944	1.13328	0.023435	1.58148	0.00276852	-0.999976	0.00820479			1.81579	0.000445206	VIT_19s0015g00340	Unknown protein
VVTU1074_at	-1.17416	0.00507509			2.57817	0.000375398					1.31733	0.00371825	VIT_18s0117g00270	Zinc finger homeobox 22
VVTU7272_at	-1.17372	0.0326542					-1.49176	0.0142681			1.93679	0.00288398	VIT_12s0028g00050	Beta-1,3 glucanase
VVTU4973_s_at	-1.17348	0.0193046	1.21664	0.0486724	2.11792	0.000670859	-1.8003	0.0347238			1.67219	0.0187543	VIT_16s0098g00560	SP1L2 (SPIRAL2)
VVTU35576_at	-1.17278	0.00749001					-1.05938	0.0151894			1.16127	0.00549253	VIT_19s0014g04900	(-)-germacrene D synthase
VVTU16167_at	-1.1724	0.00311751	1.47763	0.0202581	2.68601	0.00118495	-1.20191	0.0239265			1.79581	0.00111104	VIT_14s0060g00250	Unknown
VVTU38539_at	-1.1716	0.00521201			1.30184	0.00214616	-0.995621	0.00765633					VIT_04s0023g02070	Trichohyalin AUL1 (auxin-like 1 protein)
VVTU20258_at	-1.1711	0.0547251			3.2844	0.000205727	-1.14502	0.00837921					VIT_08s0007g02770	IAA-amino acid hydrolase 1 (ILR1)
VVTU25097_at	-1.16993	0.0148563			1.35776	0.00358704	-1.4806	0.00206003			1.50959	0.00360913	VIT_05s0029g01200	Methionyl-tRNA synthetase
VVTU17458_at	-1.16645	0.00856516					-1.50915	0.00966524			1.58304	0.0044386	VIT_01s0010g02870	AAA-type ATPase
VVTU16797_s_at	-1.16604	0.00960409			1.0883	0.0017321	-1.07714	0.00268546			1.64905	0.000445206	VIT_14s0006g02230	Unknown protein
VVTU6067_s_at	-1.16514	0.0276483			1.35499	0.000399592	-1.54257	0.00348491			1.20484	0.0128301	VIT_11s0037g00050	Unknown protein
VVTU36990_x_at	-1.163	0.0409679					-1.59628	0.00260302			1.87832	0.00092479	VIT_03s0038g02520	Aquaporin PIP3
VVTU10294_at	-1.1624	0.014831			3.2979	0.00138625	-1.11716	0.0143669			1.31056	0.00374269	VIT_01s0011g05790	Microtubule associated protein (MAP70-1)
VVTU736_at	-1.15868	0.0392349			2.67087	0.00333495	-1.45481	0.00690912			2.06283	0.0022086	VIT_17s0000g05070	Phytochelatin synthetase
VVTU13903_at	-1.15792	0.00281716					-1.00328	0.00772509			1.17597	0.00307745	VIT_04s0008g06770	Translation initiation factor eIF-4F
VVTU3392_at	-1.15692	0.0501723	1.99675	0.0222971	6.04274	0.00290592	-1.74219	0.00428873			3.1121	0.0078476	VIT_03s0038g02230	Subtilisin-like serine protease 2
VVTU12298_at	-1.15679	0.02766					-1.44883	0.00304467			2.57422	0.00276127	VIT_11s0016g01400	PSBX (photosystem II subunit X)
VVTU31227_at	-1.14885	0.00232983			-1.70825	0.000666886	-1.38436	0.00167976			1.85906	0.000863736	CB343453	Ribulose bisphosphate carboxylase/oxygenase activase, chloroplast
VVTU12223_at	-1.1488	0.00202569					-1.35918	0.0101213			1.36769	0.0061726	VIT_12s0028g03170	No hit
VVTU34978_s_at	-1.14848	0.0049259			1.35643	0.000481127	-1.08196	0.00517091			1.19593	0.0109935	VIT_17s0000g02120	Unknown protein
VVTU5405_s_at	-1.14845	0.0210062			1.26944	0.000596344	-1.3293	0.0283875			1.36491	0.0227839	VIT_13s0139g00360	Unknown protein
VVTU32126_x_at	-1.14837	0.0204906			1.54727	0.000336566	-1.27381	0.00318978			1.91022	0.000662162	VVTU32126_x_at	No hit
VVTU3220_at	-1.14761	0.0150191			1.10271	0.00102689	-1.0537	0.0133985					VIT_10s0116g00190	Homeobox protein shoot MERISTEMLESS (STM)
VVTU11014_at	-1.14533	0.00268728					-1.05016	0.00880143			1.24314	0.00338767	VIT_11s0149g00040	Adenylate kinase
VVTU2674_at	-1.14485	0.0195519			1.41694	0.00134577	-1.55561	0.00696422			2.12665	0.00221499	VIT_17s0000g01460	Protein kinase AKIN gamma
VVTU34811_s_at	-1.14428	0.0135394			1.00814	0.00710775	-1.33208	0.00224193			2.04113	0.000658339	VIT_19s0014g01350	Ribulose bisphosphate carboxylase, large chain
VVTU35511_at	-1.14318	0.00959941			2.63234	0.00117991	-1.11175	0.0114192			1.18909	0.00455658	VIT_04s0008g01320	Unknown protein
VVTU16971_s_at	-1.14301	0.0162462			-2.65304	0.0025119	-1.1175	0.00537298			1.8093	0.000524753	VIT_07s0129g00250	Phototropic-responsive NPH3
VVTU34465_at	-1.14298	0.0242634			1.47434	0.00131173	-1.34136	0.031429			1.43301	0.0178293	VIT_18s0001g11360	VRN1 (reduced vernalization response 1)
VVTU2157_at	-1.14051	0.0120335	1.56841	0.0157734	1.27664	0.000825555	-1.81285	0.0155497			2.35623	0.000901228	VIT_05s0049g00950	Phosphoenolpyruvate carboxylase kinase
VVTU38506_at	-1.13936	0.00508016			3.755	0.0046515	-0.996455	0.03305			1.15136	0.0123193	VVTU38506_at	No hit
VVTU7136_s_at	-1.13838	0.0159247	1.63398	0.00583228	3.44302	0.000605252	-1.81966	0.00503445			2.64413	0.000779571	VIT_14s0081g00060	Photosystem II reaction centre W (PsbW)
VVTU38391_at	-1.13769	0.0147334			2.10172	0.00142632	-1.38106	0.044198			2.13084	0.00233117	VIT_07s0104g00790	Endonuclease
VVTU33648_at	-1.13737	0.00757547			1.94712	0.0139643	-1.16297	0.00282907			1.08313	0.00615315	CB340222	Metallothionein
VVTU14207_s_at	-1.13543	0.0441338					-1.47252	0.00531828			1.48115	0.0185384	VIT_08s0007g07450	Splicing factor YT521-B
VVTU40507_at	-1.1353	0.0102			-1.4667	0.00263906	-1.00243	0.0170115			1.06742	0.0182896	VIT_03s0063g01930	DC1 domain-containing protein
VVTU3552_x_at	-1.13485	0.0143538			2.52528	0.0001001	-1.15897	0.00260302			1.70861	0.000704395	VIT_03s0038g02520	Aquaporin PIP3
VVTU17555_s_at	-1.13485	0.0443269			2.04546	0.0240668	-1.4547	0.0314247					VIT_10s0003g03750	9-cis-epoxycarotenoid dioxygenase 2
VVTU12069_at	-1.13444	0.00372528			-1.06824	0.0442164	-1.13608	0.00260302			1.5845	0.000382785	VIT_06s0009g03260	Unknown protein
VVTU16249_at	-1.13423	0.0379657					-1.82006	0.018217			1.56531	0.0225327	VIT_10s0116g00590	Pectinesterase family
VVTU8652_at	-1.13384	0.00492473			1.89742	0.000162243	-1.05345	0.0173526			1.27658	0.00372256	VIT_09s0002g08960	EREBP-4
VVTU38123_s_at	-1.13343	0.0135091			1.16653	0.00153169	-1.3798	0.028671			1.77419	0.00405443	VIT_04s0008g01910	ferredoxin-related
VVTU8748_at	-1.13296	0.0127189			-1.14145	0.00541319	-1.26504	0.00586055			1.27223	0.00110746	VIT_09s0002g02490	Dof zinc finger protein 1
VVTU30163_s_at	-1.13276	0.0114248					-1.12478	0.0306408			1.07131	0.023387	VIT_10s0116g00060	NADH dehydrogenase subunit 7
VVTU39418_s_at	-1.13168	0.0059595			1.4547	0.00139196	-1.10679	0.0506169			1.57114	0.0315616	VVTU39418_s_at	Transcription termination factor mitochondrial mTERF
VVTU8904_x_at	-1.13036	0.0331512			1.07681	0.00102562	-1.14499	0.00727807					VIT_04s0044g00160	Wuschel-related homeobox 13
VVTU22747_s_at	-1.13005	0.00120364			1.91152	0.00209167	-1.50686	0.016486			1.06216	0.0502333	VIT_09s0002g03610	MYB divaricata
VVTU4304_at	-1.12929	0.00309361					-1.48886	0.00386014			1.76335	0.00125932	VIT_15s0046g02560	GLABRA 3
VVTU34460_at	-1.12892	0.00204122			2.81417	0.0022678	-1.3644	0.00201816			2.02735	0.000351317	VIT_03s0038g00370	fructose-1,6-bisphosphatase, chloroplast precursor
VVTU20743_s_at	-1.12779	0.00255913			1.20086	0.000970926	-1.01612	0.00444168					VIT_13s0073g00610	Ubiquitin-specific protease 12
VVTU34857_at	-1.12763	0.00638381	1.15081	0.00756431	1.04473	0.00324202	-1.46781	0.0157749			2.22976	0.00240037	VIT_18s0001g11370	Cytochrome b6f complex subunit (petM)
VVTU34_at	-1.12685	0.00946231			3.55157	0.000559492	-1.10421	0.0057229			1.20686	0.0026907	VVTU34_at	Nudix hydrolase 8
VVTU31372_at	-1.12685	0.00160338			-1.19638	0.0117816	-1.28167	0.00260302			1.15946	0.00169975	CB342793	Photosystem II 10 kDa polypeptide PSBR
VVTU2040_at	-1.12573	0.0100249			2.42505	0.000505671	-1.36525	0.013063			1.92479	0.00143855	VIT_14s0108g01420	DEFENSE NO death 1
VVTU18914_s_at	-1.12568	0.0527819			-1.15565	0.00145449	-2.91185	0.000903354			2.87363	0.000251216	VIT_06s0004g07680	Nodulin
VVTU9548_at	-1.12514	0.00322514					-1.48413	0.00260302			1.96432	0.000779234	VIT_08s0007g05540	DNA-directed RNA polymerase II subunit E
VVTU38159_at	-1.12377	0.0314621			2.74345	0.00103471	-1.25034	0.00663127			1.74038	0.00388231	VIT_10s0003g00420	Auxin response factor 3
VVTU5518_s_at	-1.12338	0.0480726			1.26618	0.000507788					1.63054	0.00429601	VIT_13s0019g04300	Ribosomal protein L12 (RPL12A) 60S
VVTU16265_at	-1.12314	0.0122149	1.46161	0.00537832	3.38569	0.000106847	-1.70788	0.00346258			2.29504	0.00318155	VIT_13s0064g01280	SWAP (Suppressor-of-White-APricot)
VVTU36311_at	-1.1228	0.0144983			1.23858	0.000505671	-1.18187	0.00260302			1.04228	0.00168454	VIT_12s0178g00140	Diacylglycerol kinase 1
VVTU16764_x_at	-1.12255	0.0026056			-1.54439	0.00252826	-1.24001	0.00942969			1.59893	0.00251342	VIT_11s0016g02950	Profilin 1 (PRO1) (PFN1) (PRF1) / allergen Ara t 8
VVTU40360_x_at	-1.1217	0.0282889					-1.59416	0.00805428			2.48371	0.00179494	VIT_17s0000g03690	Ribulose-1,5-bisphophate carboxylase/oxygenase small subunit
VVTU30419_s_at	-1.12143	0.00558412					-1.27634	0.00402735			1.66721	0.000599073	VIT_08s0040g00160	Unknown protein
VVTU29903_at	-1.121	0.00741968			1.27183	0.000951094					1.50625	0.0292973	VIT_07s0031g00790	Steroid nuclear receptor, ligand-binding
VVTU10943_at	-1.11917	0.0234349			2.0486	0.00165573					1.27701	0.0509841	VIT_19s0090g01780	Zinc finger (CCCH-type) family protein
VVTU29741_s_at	-1.11782	0.00975666					-1.19298	0.00339246			1.97012	0.000303977	VIT_19s0090g01570	Ribosomal protein S8 (RPS8A) 40S
VVTU15961_s_at	-1.11754	0.00500157					-1.35909	0.00481174			1.41673	0.00149706	VIT_19s0014g04730	Unknown protein
VVTU13376_x_at	-1.11607	0.00656672			1.43821	0.0197738					1.02206	0.00445399	VIT_03s0038g04480	SEC14 cytosolic factor
VVTU4372_at	-1.11531	0.00288187			1.07778	0.00696254	-1.21585	0.00831719			1.32624	0.00280245	VIT_05s0062g00830	Ribosomal protein S1
VVTU8242_s_at	-1.11518	0.0138382					-1.61522	0.00538273			1.05054	0.0129102	VIT_11s0016g01370	Early flowering 4
VVTU16323_at	-1.11306	0.00741835					-1.5955	0.00211455			1.74481	0.0147754	VIT_16s0050g00690	Protein kinase
VVTU33019_s_at	-1.11257	0.00711366	1.10041	0.0270438	1.10178	0.00120894					2.41257	0.0169067	VIT_18s0001g09140	Esterase
VVTU19136_s_at	-1.10934	0.010311	1.56023	0.0106012			-1.18888	0.00470573	1.11741	0.0545131	2.3063	0.000545024	VIT_06s0009g02020	Tubulin beta-4 chain
VVTU1508_at	-1.10883	0.0127296			1.58211	0.000596344	-1.58961	0.0485305			1.53419	0.019572	VIT_01s0150g00320	Nudix hydrolase 13
VVTU19572_at	-1.10809	0.0139709					-1.03522	0.0435725			1.30948	0.0132333	VIT_01s0026g02600	Myb domain protein 105
VVTU4749_at	-1.10754	0.0111335			-1.36952	0.00203961	-1.12624	0.00261134			1.0625	0.00144359	VIT_08s0058g01010	Unknown
VVTU23663_at	-1.10739	0.00385878					-1.30834	0.00681598			1.79062	0.000471545	VIT_01s0010g02180	Myosin-related
VVTU14351_at	-1.10673	0.00795675			1.3318	0.000686962	-1.06701	0.0479439					VIT_16s0050g02430	Receptor protein kinase
VVTU6684_s_at	-1.10575	0.027197	1.35451	0.0131922	1.95753	0.000705855	-1.48456	0.00276602			2.444	0.00217422	VIT_07s0005g04920	Photosystem I reaction center subunit IV B (PSAE B)
VVTU12084_s_at	-1.10558	0.0145407					-1.83261	0.0101954			2.19006	0.000808279	VIT_19s0014g00160	LHCII type I CAB-1
VVTU1738_at	-1.10554	0.0175135			1.09728	0.00204875					1.43969	0.00247164	VIT_04s0023g01550	Unknown
VVTU25037_at	-1.1049	0.0109133					-1.27683	0.00422593			1.59543	0.00262907	VIT_18s0001g14300	Cytomatrix protein
VVTU2962_at	-1.10364	0.0152899			3.10165	0.000505002	-1.73243	0.0106993			1.84471	0.0130419	VIT_06s0004g00610	Accelerated cell death 1 ACD1
VVTU9318_at	-1.10288	0.00281158	1.10071	0.00708919	3.14499	0.00322566	-1.25188	0.0103065			1.54255	0.00381878	VIT_03s0038g03260	Unknown protein
VVTU2098_at	-1.10128	0.018959	1.20238	0.0212856	1.80199	0.000575427	-1.87937	0.0128571	1.17456	0.0371094	3.05393	0.00191356	VIT_18s0122g00980	Glucan endo-1,3-beta-glucosidase 7 precursor
VVTU22280_at	-1.10002	0.00391293			-2.40117	0.000759514	-1.04243	0.0441904			1.62925	0.00606651	VVTU22280_at	Ring-H2 zinc finger protein ATL4
VVTU1645_at	-1.09973	0.0220647			1.51193	0.00213665					1.18534	0.00577168	VIT_08s0007g07210	Ribosomal protein S28 (RPS28C) 40S
VVTU14038_s_at	-1.09869	0.0221282			-2.43425	0.00274454	-1.15184	0.0175109			2.08659	0.0239566	VIT_04s0023g03010	fructose-bisphosphate aldolase, chloroplast precursor
VVTU26776_s_at	-1.09746	0.00759088					-1.6786	0.00558683			1.42046	0.00614663	VIT_18s0122g00320	PLATZ transcription factor
VVTU15175_at	-1.09626	0.00936912					-1.27594	0.00277345					VIT_02s0087g00490	10-deacetylbaccatin III 10-O-acetyltransferase
VVTU4499_at	-1.09522	0.0524322	1.47697	0.029473	-1.35245	0.00366609					1.8339	0.00915778	VIT_00s1353g00010	BAM1 (big apical meristem 1)
VVTU1598_at	-1.09393	0.013023					-1.22452	0.0319259			1.55151	0.0108698	VIT_01s0011g04080	Zinc finger (C3HC4-type ring finger)
VVTU3010_at	-1.0937	0.0429477			1.13958	0.00298236	-1.08783	0.0231082			1.11882	0.0210272	VIT_09s0002g07530	Tetratricopeptide helical
VVTU11810_s_at	-1.09175	0.00257876			-2.24464	0.000494643	-1.11323	0.00426636			1.38279	0.00173474	VIT_08s0007g05070	Zinc finger (C2H2 type) family
VVTU3776_at	-1.09146	0.0107135			3.93124	0.000650784	-1.13336	0.0128246					VIT_06s0004g08080	Zinc finger (C3HC4-type ring finger)
VVTU19079_s_at	-1.0914	0.0492808					-1.33678	0.0039582			1.40203	0.0289492	VIT_15s0048g01870	Arginine/serine-rich splicing factor RSP41
VVTU26956_at	-1.09081	0.0104924			1.86541	0.00311315	-1.16777	0.00677038					VIT_08s0058g00810	D-alanine--D-alanine ligase
VVTU40205_at	-1.09018	0.0112921			2.26736	0.00135234					1.25925	0.00092793	VIT_16s0098g01830	Transcription factor jumonji (jmjC) domain-containing protein
VVTU1971_at	-1.08992	0.0292934					-1.59475	0.00338642			1.97701	0.00424289	VIT_18s0001g14610	Clavata1 receptor kinase (CLV1)
VVTU6767_at	-1.08968	0.0143716					-1.38319	0.023148			1.67028	0.00229673	VIT_00s0299g00100	Arabidopsis thaliana homeobox protein 2
VVTU2993_s_at	-1.08958	0.0068771	1.29953	0.0335454	1.28742	0.0223664	-2.77602	0.00511437			3.26257	0.000724597	VIT_07s0031g00920	Inositol-3-phosphate synthase
VVTU25236_s_at	-1.08869	0.0286894			-1.69849	0.0218273					1.59118	0.00211626	TC59666	Photosystem II protein K
VVTU30573_at	-1.08732	0.0343284	1.02779	0.0231032			-1.08552	0.0300916			1.59925	0.00480691	VIT_08s0040g02210	Lectin protein kinase
VVTU8826_at	-1.08544	0.00322514			2.66223	0.000691449					1.52701	0.000383134	VIT_04s0008g03350	Unknown protein
VVTU24733_at	-1.08487	0.0081246					-1.05845	0.0243084					VIT_18s0001g05270	ERGIC and golgi 3
VVTU9813_at	-1.0846	0.00880046					-1.52036	0.0203456			2.00033	0.00377214	VIT_04s0008g00950	Calcineurin B protein 10
VVTU1201_at	-1.08433	0.0152615			-1.41991	0.00279599	-1.76007	0.00537298			2.30404	0.00344621	VIT_14s0066g01640	Nodulin MtN21 family
VVTU3873_at	-1.08346	0.00741997			1.67178	0.000485854	-1.3771	0.00316491			1.68014	0.00215007	VIT_04s0008g02640	PAP/fibrillin family
VVTU16016_s_at	-1.08323	0.00860144			3.39594	0.000439724	-1.13625	0.00277345			1.6242	0.000658339	VIT_19s0014g03850	Cytochrome B6-F complex iron-sulfur subunit, PETC
VVTU7342_at	-1.08317	0.0086205			-2.51867	0.00203872	-1.06187	0.0439088			1.87159	0.000551565	VIT_05s0020g03760	RNA helicase SDE3 (SDE3)
VVTU18124_s_at	-1.08265	0.00607381					-1.16313	0.00506002			1.60184	0.00178649	VIT_14s0060g01550	Dehydration-induced 19
VVTU29347_at	-1.08179	0.0407403	1.03733	0.018203	1.30016	0.000575427	-1.2532	0.014856			2.20742	0.000866487	VIT_17s0000g05550	Proton-dependent oligopeptide transport (POT) family protein
VVTU6236_at	-1.08133	0.0444176					-1.49544	0.011595			1.78318	0.00641371	VIT_08s0007g07580	MYR1 (MYB-related protein 1)
VVTU27000_s_at	-1.08081	0.00347304			1.07587	0.0504001	-1.08983	0.0139317			0.999576	0.00970331	VIT_06s0004g03550	L-ascorbate peroxidase 1, cytosolic (APX1)
VVTU39764_s_at	-1.08048	0.0235091	2.10236	0.00482265	1.48857	0.00702167	-1.83092	0.0272192			2.9417	0.00183816	VIT_06s0004g04860	Alpha-expansin 6 precursor
VVTU629_at	-1.08017	0.00395703			1.38419	0.000505671	-1.07999	0.0102449			1.00313	0.00309974	VIT_05s0020g02950	Deoxyribose-phosphate aldolase 2
VVTU30360_s_at	-1.07971	0.00867381	1.09181	0.0359643	1.80396	0.00108883	-2.57001	0.00442296			3.0671	0.00082829	VIT_07s0031g00920	Inositol-3-phosphate synthase
VVTU32115_at	-1.07964	0.0305531			3.16169	0.00194967	-1.15093	0.00568086			2.07295	0.000939579	CB349070	Metallothionein
VVTU17896_at	-1.07932	0.00439951					-1.36618	0.00305418			1.2868	0.0028105	VIT_03s0017g00670	Zinc finger (C3HC4-type ring finger)
VVTU9193_at	-1.07899	0.00272277			-1.53124	0.00103471	-1.1984	0.00261134			1.35558	0.000658339	VIT_17s0053g00590	Kinase interacting protein
VVTU17099_s_at	-1.07833	0.0193436					-1.37883	0.00305418			1.85306	0.000494297	VIT_04s0008g05590	F-type H+-transporting ATPase b chain CfoII
VVTU39208_at	-1.07824	0.00403284			1.37716	0.0205114					1.12206	0.00219255	VVTU39208_at	No hit
VVTU30789_at	-1.07798	0.054652	-1.25937	0.0469134			-1.016	0.0127172					VIT_00s0404g00040	ARF GTPase activator, ARF-GAP Domain 5
VVTU20867_s_at	-1.07764	0.00564892			1.90479	0.00700367					1.31414	0.00112923	VIT_18s0072g00340	Ribosomal protein L3 (RPL3B) 60S
VVTU11417_at	-1.07649	0.0027702			1.09802	0.00161453	-1.21759	0.00317915			1.42781	0.0029999	VIT_05s0094g00820	Unknown protein
VVTU17271_s_at	-1.07631	0.0532784					-1.71308	0.00714199			2.50721	0.0122771	VIT_15s0048g02420	No hit
VVTU1950_s_at	-1.0691	0.0104924					-1.02331	0.0149022			1.79933	0.00370661	VIT_12s0028g01080	Photosystem II oxygen-evolving complex precursor, 23kda PSBP
VVTU16957_x_at	-1.06746	0.0147827			1.15488	0.00553806	-1.14773	0.00842626			1.42604	0.0036606	VIT_15s0048g02410	Myb CCA1 (circadian clock associated 1)
VVTU21960_at	-1.06731	0.0217675					-1.47373	0.00443607			1.65743	0.00157162	VVTU21960_at	No hit
VVTU13738_at	-1.06597	0.0287955					-2.27817	0.0101538			3.40941	0.000658339	VIT_16s0050g01090	Beta-carotene hydroxylase
VVTU7435_x_at	-1.06361	0.0225902					-1.12272	0.00376661			2.07745	0.00138036	VIT_17s0000g03690	Ribulose-1,5-bisphophate carboxylase/oxygenase small subunit
VVTU9618_at	-1.06295	0.0218676			1.6117	0.00103471					1.89875	0.0194939	VIT_00s0780g00020	Glucan endo-1,3-beta-glucosidase 5 precursor
VVTU10453_at	-1.06207	0.00366633			1.12227	0.000805921	-1.03156	0.0137113			1.39301	0.00342838	VIT_06s0004g05200	No hit
VVTU16075_at	-1.06206	0.0175829			1.41559	0.00657885	-1.74938	0.00381646			2.21353	0.0016068	VIT_07s0005g02120	Cyclase/dehydrase
VVTU39873_s_at	-1.06194	0.0132454			-1.7011	0.00261627	-1.01223	0.00361946			1.64849	0.000505017	VIT_03s0017g00940	Cytochrome B6-F complex iron-sulfur subunit, PETC
VVTU3509_at	-1.06185	0.02367			3.85021	0.00168947	-1.01506	0.0372355			1.10504	0.019621	VIT_06s0004g07410	NADH dehydrogenase subunit 7
VVTU12530_s_at	-1.06084	0.0381084			1.57547	0.000317862	-1.17751	0.0527791			2.09448	0.00161945	VVTU12530_s_at	Unknown protein
VVTU5483_at	-1.06027	0.027724	1.50659	0.0110347	1.56445	0.00116582	-1.62375	0.00224193	1.42898	0.0400203	3.05274	0.000263507	VIT_14s0030g01790	Ndr family protein
VVTU8846_at	-1.05848	0.0171047			3.08909	0.0031913	-1.09581	0.00978309			1.19451	0.00309873	VIT_14s0036g00540	Ribulose bisphosphate carboxylase, large chain
VVTU4517_at	-1.05826	0.0187844			-1.64723	0.00151886	-1.1242	0.014243					VIT_17s0000g02500	RAB GTPase RABA6B
VVTU3973_at	-1.0581	0.00395044			2.1225	0.0057435	-1.21917	0.0157972			1.59517	0.00703439	VIT_15s0048g01010	2'-hydroxy isoflavone/dihydroflavonol reductase
VVTU26598_at	-1.05752	0.00336677	1.21796	0.00850684	1.81246	0.00069818	-1.72452	0.00688778			2.58374	0.00102133	VIT_04s0008g00950	Calcineurin B protein 10
VVTU1115_s_at	-1.05668	0.00634123			2.28376	0.000826855	-0.997383	0.00603515			1.49165	0.00257021	VIT_08s0007g06480	Unknown protein
VVTU19785_s_at	-1.05515	0.00906111			1.54016	0.000240693	-1.2621	0.0326822			1.12026	0.0481432	VIT_17s0000g05110	CYP78A4
VVTU6059_at	-1.05434	0.00894144			1.02388	0.00106095	-1.665	0.0207525			1.41114	0.0173458	VIT_01s0026g01450	DnaJ homolog, subfamily B, member 4
VVTU12455_at	-1.05343	0.0106534			4.65782	0.00966337	-1.27525	0.00798251			2.08354	0.00185869	VIT_18s0001g00760	Plastocyanin, chloroplast precursor
VVTU5302_at	-1.0521	0.00367663			1.64179	0.0017784	-1.05684	0.00558683			1.23641	0.00112923	VIT_03s0180g00130	D-3-phosphoglycerate dehydrogenase, chloroplast precursor
VVTU34980_x_at	-1.05109	0.0510709			1.27526	0.0015376					1.29001	0.0398053	VIT_08s0007g03620	Ribosomal protein P2 (RPP2A) acidic 60S
VVTU33006_at	-1.05091	0.00679365			2.31077	0.00137429	-1.12563	0.0377286			1.43968	0.0209024	VIT_07s0129g01090	ADP-ribosylation factor
VVTU26036_at	-1.05006	0.00161058	1.07105	0.00708919	1.84914	0.00606367	-1.44798	0.00261134			2.02122	0.000269156	VIT_05s0094g00820	Unknown protein
VVTU6179_at	-1.0491	0.0223125	1.25902	0.0131922	1.62235	0.00490415	-1.29085	0.0326707			2.49347	0.00210893	VIT_02s0154g00250	Oxysterol binding protein
VVTU12208_at	-1.04806	0.0171887			2.29022	0.00108159	-1.20705	0.00224193			1.70107	0.000721823	VIT_01s0011g02740	Phosphoenolpyruvate carboxylase
VVTU39514_s_at	-1.04713	0.00519676			1.22764	0.00125302					1.35408	0.000866487	VIT_11s0065g00150	Glycogen synthase
VVTU23422_at	-1.04711	0.0191953			1.21578	0.00460826	-1.23257	0.0154086			1.50317	0.0102916	VIT_15s0021g00520	Transposon protein
VVTU1008_at	-1.04623	0.0263419	1.65919	0.0128588	1.38576	0.0302016	-2.07299	0.000638566			2.53199	0.00339957	VIT_00s2269g00010	Armadillo/beta-catenin repeat
VVTU12371_at	-1.0451	0.0408367			1.39174	0.00323314	-1.08319	0.0215464			1.0724	0.0166531	VIT_07s0151g01000	Photosystem I reaction center subunit II (PSAD)
VVTU6355_at	-1.04367	0.0185372					-1.64983	0.00514402			1.70002	0.00370661	VIT_07s0031g00620	Zeaxanthin epoxidase (ZEP) (ABA1)
VVTU12985_at	-1.04358	0.0508841	1.08765	0.0134792	1.80858	0.000210654	-1.08952	0.0117276			1.39054	0.00271059	VIT_12s0057g01080	Kelch repeat-containing protein
VVTU8048_at	-1.0435	0.0106536			1.29686	0.00136224	-1.30978	0.0101236			1.61476	0.000671516	VVTU8048_at	No hit
VVTU1181_at	-1.04019	0.0107499					-1.32524	0.00941551			1.72283	0.00159253	VIT_01s0026g01930	Unknown protein
VVTU36931_at	-1.03969	0.00529583			1.42727	0.000665718	-1.1956	0.010498			1.36704	0.000884777	VIT_15s0046g00040	Calcium-transporting ATPase 2, endoplasmic reticulum-type ECA2
VVTU12739_at	-1.03634	0.00614571			1.4629	0.00172683	-1.25918	0.00614834			1.48961	0.000962711	VIT_12s0034g02160	Importin beta-2
VVTU37032_at	-1.03584	0.00507509			2.3993	0.000614761	-1.64755	0.00603807			1.64117	0.00382964	VIT_18s0001g14980	3-methyl-2-oxobutanoate dehydrogenase
VVTU20343_x_at	-1.03541	0.00865483					-1.74683	0.0041277			1.9297	0.00104657	VIT_14s0030g01480	Cysteine synthase
VVTU17549_at	-1.03522	0.00281065	1.27799	0.00786561	1.21556	0.0170209	-1.17936	0.0462314			1.80967	0.0113884	VIT_08s0007g05260	Glutamate synthase (GLU1), ferredoxin-dependent
VVTU15569_at	-1.03426	0.0348168			1.6971	0.00305069	-1.08156	0.0166744			1.16488	0.00291604	VIT_07s0095g00640	Serine/threonine kinase BRLK
VVTU29583_at	-1.03283	0.00689306			1.3564	0.000612003					1.61598	0.000911595	VIT_06s0009g01940	GCN5 N-acetyltransferase (GNAT)
VVTU3228_at	-1.03225	0.0172752			1.95877	0.00090831	-1.9536	0.00264031			2.1713	0.00371555	VIT_04s0023g00310	CBS domain-containing protein
VVTU40209_at	-1.02799	0.0180667			2.13252	0.00159956	-1.058	0.00674602			1.54879	0.00114499	VIT_05s0077g01130	Seed maturation protein PM36
VVTU15987_s_at	-1.02719	0.00742448			2.68741	0.00125231					1.34764	0.00103475	VIT_14s0083g00740	Amino acid permease
VVTU12087_s_at	-1.02698	0.0152615			2.17152	0.00162536					1.62917	0.000682387	VIT_19s0014g03850	Cytochrome B6-F complex iron-sulfur subunit, PETC
VVTU4194_at	-1.02532	0.0254173					-1.16985	0.00765633			1.66111	0.00322374	VIT_18s0001g06900	Unknown protein
VVTU5882_at	-1.02423	0.00583715					-1.13658	0.00835924			1.67101	0.00365547	VIT_01s0011g01140	Cationic amino acid transporter 5
VVTU14635_at	-1.02409	0.0216301			-3.87141	0.0129374	-1.54022	0.00260302			1.98245	0.00125931	VIT_01s0137g00230	Regulator of chromosome condensation (RCC1)
VVTU4137_s_at	-1.02265	0.00583715					-1.00025	0.00726455			1.0947	0.00990695	VIT_07s0104g01250	flavin-containing monooxygenase
VVTU22295_at	-1.02198	0.0131641					-1.43983	0.00600259			1.92264	0.00104121	VIT_18s0122g00990	Glutamate receptor Ionotropic
VVTU11993_at	-1.02176	0.0426953	1.16323	0.0372144	-1.31797	0.00132662	-1.16927	0.00766823			1.64054	0.000500254	VIT_14s0060g00710	Synbindin TRAPPC4
VVTU2864_s_at	-1.02135	0.0127625					-1.28494	0.00637683			1.31906	0.00200999	CF403892	No hit
VVTU33378_at	-1.02083	0.0232951			1.61212	0.00104053	-1.50243	0.00144589	1.59448	0.0523375	3.09691	0.000610372	VVTU33378_at	No hit
VVTU14983_at	-1.01799	0.00295769			1.15291	0.0121927	-1.33205	0.00260302			1.43488	0.00155401	VIT_09s0002g03740	Homeobox gene 8
VVTU27864_s_at	-1.01649	0.0270794	1.59467	0.010331	1.93625	0.00129062	-1.43897	0.00437364			2.79821	0.000938268	VIT_14s0081g00060	Photosystem II reaction centre W (PsbW)
VVTU20706_at	-1.01587	0.0143741			-1.16202	0.00213898	-1.30346	0.0154402			1.90399	0.00308577	VVTU20706_at	Receptor protein kinase
VVTU10017_s_at	-1.01404	0.0188604					-1.22549	0.00277345			1.53019	0.00358299	VIT_15s0046g02230	Heavy-metal-associated domain-containing protein
VVTU17658_s_at	-1.01401	0.0145407	1.44253	0.00495022			-1.41723	0.00369895			2.10082	0.000263507	VIT_03s0091g00870	Adenylylsulfate kinase 1 (AKN1)
VVTU37240_at	-1.01286	0.018993			-1.02642	0.000936356	-1.34299	0.0100932			1.38629	0.00424226	VIT_03s0063g00610	ARP protein (REF)
VVTU8283_at	-1.01197	0.0279874					-1.33699	0.00285205			1.78282	0.000790215	VIT_17s0000g07360	Transposon protein, Mutator sub-class
VVTU14013_at	-1.01063	0.0118325			-1.07882	0.0102458	-1.51598	0.0536584			2.44991	0.0128059	VIT_03s0038g03660	Armadillo/beta-catenin repeat protein / U-box domain-containing
VVTU4446_at	-1.00976	0.0031414			1.01248	0.0025119					1.16327	0.0060486	VIT_17s0000g07780	Calmodulin-binding protein
VVTU2661_at	-1.00895	0.0135091					-1.26124	0.00586055			1.68022	0.00156746	VIT_14s0128g00470	Unknown protein
VVTU37227_at	-1.00716	0.0508841			2.19038	0.00692264	-1.02183	0.0100631			1.33735	0.00229673	VIT_19s0090g01320	Cell division protein FtsZ
VVTU26686_at	-1.00586	0.0031414			-1.22244	0.000894098	-1.80624	0.0179747			2.32325	0.0070602	VIT_12s0028g03110	Caffeoyl-CoA 3-O-methyltransferase
VVTU4667_at	-1.00278	0.00826889					-1.0155	0.0071972			1.36354	0.0009244	VIT_04s0008g05480	BRI1-KD interacting protein 118
VVTU26585_at	-1.00074	0.00398111			2.5075	0.00537743					1.47736	0.00161945	VIT_05s0020g01360	Myb family
VVTU16819_x_at	1.00063	0.00713111			1.75652	0.00503021	1.43591	0.00300408			-1.7528	0.000443315	VIT_05s0049g00760	No hit
VVTU36218_at	1.00618	0.00730305					1.46288	0.0212184			-1.74105	0.00420203	VVTU36218_at	No hit
VVTU11792_at	1.00988	0.00882285					1.2633	0.0231474			-1.10605	0.0137884	VVTU11792_at	BolA
VVTU8114_at	1.01072	0.0110403					1.36491	0.0130491			-1.19108	0.0298761	VIT_14s0066g01600	NHL repeat-containing protein
VVTU33869_s_at	1.01192	0.0380179					1.39923	0.00217094			-1.22831	0.00490274	VIT_14s0036g00420	Phosphoenolpyruvate carboxylase kinase
VVTU15719_at	1.0135	0.00260273					1.14829	0.0136651					VIT_08s0032g00280	Regulator of chromosome condensation (RCC1)
VVTU15610_s_at	1.0214	0.0482332					1.23823	0.0439109			-1.08015	0.027455	VIT_13s0019g04030	Serine carboxypeptidase SCPL27
VVTU35149_at	1.02175	0.029326			1.32822	0.000992654	1.04886	0.0197326					VIT_03s0038g00430	Enhanced disease susceptibility 5 EDS5
VVTU27786_s_at	1.02434	0.0039806					1.27922	0.010206			-1.19452	0.00477065	VIT_18s0001g00950	Prolyl 4-hydroxylase alpha-2 subunit precursor
VVTU9302_at	1.02918	0.0290076			1.41829	0.0034847	1.09707	0.00706262			-1.2889	0.00229673	VIT_02s0025g02170	Trehalase precursor
VVTU31794_x_at	1.03599	0.00394152					1.04457	0.00472941					VVTU31794_at	No hit
VVTU20189_at	1.04053	0.00336677					1.32893	0.0169715			-1.28365	0.00223843	VIT_18s0001g06250	3-deoxy-D-arabino-heptulosonate 7-phosphate synthase
VVTU13029_at	1.04221	0.0107308					1.18287	0.0190962			-1.5561	0.00344621	VIT_04s0008g03100	Unknown protein
VVTU33864_at	1.04323	0.00257876					1.2535	0.0151576			-1.7418	0.00317323	VIT_18s0001g02160	Switching protein 3C ATSWI3C
VVTU21260_at	1.04441	0.0125305			2.12914	0.00663366	1.28959	0.00881678			-1.51577	0.000704395	VVTU21260_at	Maf, septum formation protein
VVTU2335_at	1.04511	0.00310458			-1.00569	0.0131846	1.38071	0.00943436			-1.19995	0.0107213	VIT_01s0010g00060	Unknown protein
VVTU6778_at	1.05638	0.00148084			1.15268	0.00399401	1.18986	0.0130641					VIT_01s0026g02630	GTP cyclohydrolase I
VVTU25240_at	1.05792	0.0358262			4.11293	0.00383632	1.3228	0.0485126			-2.02366	0.00376825	VIT_17s0000g10000	Nitrate-responsive NOI protein
VVTU19482_s_at	1.05793	0.00385878	1.51389	0.00710591					1.45428	0.0513491	1.34621	0.030172	VIT_07s0031g00540	Rapid ALkalinization Factor RALFL34
VVTU28055_at	1.06715	0.0077945					1.28052	0.0164157			-1.72589	0.0236743	VIT_00s0179g00260	Calcium-transporting ATPase 12 ACA12
VVTU1661_at	1.07046	0.0314146					1.34076	0.0039901			-1.3379	0.00879817	VIT_11s0052g01840	Diacylglycerol kinase
VVTU8172_at	1.07436	0.0506063					1.60906	0.00277345			-2.16969	0.042542	VIT_02s0234g00130	Ethylene responsive element binding factor 1
VVTU7409_s_at	1.07902	0.00757547	-1.16562	0.0198199			1.82612	0.00312108			-2.15544	0.000623589	VIT_13s0067g03820	Chalcone--flavonone isomerase (Chalcone isomerase)
VVTU38576_at	1.08804	0.00970517					1.19676	0.0325023					VIT_12s0028g01640	S-receptor kinase
VVTU6687_at	1.09084	0.0220018					1.01405	0.0338035					VIT_05s0020g03190	Haloacid dehalogenase hydrolase
VVTU6420_at	1.09103	0.0392318	-1.13573	0.0236918			1.47187	0.00282907			-1.91508	0.000923234	VIT_03s0088g01180	Proline iminopeptidase
VVTU8087_at	1.09772	0.0143538					1.11624	0.0105712					TC70951	No hit
VVTU6422_at	1.10076	0.00254403					1.23629	0.0121331			-1.14104	0.0141173	VIT_01s0011g00720	WRKY DNA-binding protein 57
VVTU22345_s_at	1.10363	0.0523503			-1.5237	0.000461318	1.57896	0.023936					VIT_14s0060g01990	ATPP2-B15 (Phloem protein 2-B15)
VVTU11722_at	1.10594	0.0170216					1.15491	0.0199643			-1.10251	0.00433491	VVTU11722_at	Anaphase-promoting complex component APC3
VVTU6546_at	1.11587	0.0213276			1.28833	0.0271588	1.64828	0.0071972			-1.40257	0.00376825	VIT_01s0150g00430	Unknown protein
VVTU8076_at	1.12713	0.00597971					1.07011	0.00840209					VIT_17s0000g04540	Enolase
VVTU3432_at	1.12809	0.0136099					1.00606	0.00540022			-1.09425	0.00223782	VIT_11s0016g04700	Beta-ketoacyl-CoA synthase
VVTU3833_s_at	1.13129	0.0170025					1.75717	0.00698756			-1.74433	0.00416108	VIT_19s0090g01340	No hit
VVTU22025_at	1.13351	0.029175					1.05948	0.00277345			-1.12388	0.00623323	VIT_14s0068g01040	Ethylene-responsive transcription factor ERF113
VVTU5233_s_at	1.13631	0.00190011					1.57129	0.00305418			-1.66529	0.000523265	VIT_02s0033g01330	Acyl-CoA binding protein
VVTU25662_x_at	1.13929	0.00197778	-2.59306	0.0090495			1.64815	0.00738941			-3.2049	0.000622222	VIT_12s0034g01870	Cupin
VVTU11977_at	1.14193	0.0059595					1.10485	0.00258867					VIT_12s0059g00030	Unknown protein
VVTU14074_s_at	1.15341	0.010304					2.6835	0.00277345			-2.30439	0.000735259	VIT_02s0033g01330	Acyl-CoA binding protein
VVTU34250_at	1.15491	0.0137947					1.11496	0.00653099					VIT_02s0025g03390	Aquaporin TMP-C
VVTU8201_at	1.16926	0.0447163	-3.85041	0.0106012			2.60519	0.05214			-3.82979	0.00114499	VIT_08s0007g01560	Photoassimilate-responsive protein
VVTU2792_s_at	1.17567	0.0100207					1.267	0.00690912			-1.25642	0.0017165	VIT_19s0014g04940	Chitin-inducible gibberellin-responsive protein 1
VVTU14641_at	1.17725	0.0113365			-3.39627	0.0246458					-2.18586	0.0345862	VIT_12s0035g01240	No hit
VVTU22790_s_at	1.18511	0.00427627					2.01464	0.001236			-1.77807	0.000658339	VIT_04s0079g00690	Glutathione S-transferase 26 GSTF12
VVTU2856_at	1.18952	0.00424924					1.02993	0.012902			-1.1004	0.0179386	VIT_06s0004g04440	Osmotin
VVTU26057_at	1.2055	0.047149					1.3396	0.0040492			-1.0089	0.0144755	VIT_09s0018g01370	STE20/SPS1 proline-alanine-rich protein kinase
VVTU9606_x_at	1.20726	0.00319103					1.02336	0.0134266					VIT_08s0032g00960	Chaperone binding
VVTU13030_at	1.20762	0.00240509					1.16096	0.00277345			-1.26187	0.00192708	VIT_08s0040g03040	Glutathione S-transferase GSTO1
VVTU35540_at	1.21746	0.0446863					1.30225	0.0153531					VVTU35540_at	No hit
VVTU6705_at	1.22221	0.00359414					1.45488	0.0158036			-1.30089	0.0326302	VVTU6705_at	No hit
VVTU14982_at	1.22589	0.0377216					1.02724	0.0462314					VIT_19s0027g00010	Leucine-rich repeat family protein
VVTU7355_at	1.22893	0.00552344			1.92082	0.00209469	1.13248	0.00754515			-1.12635	0.0136345	VIT_07s0141g00580	Glycosyl transferase family 8 protein
VVTU15176_at	1.2326	0.00798901			1.10908	0.00479432	1.05139	0.0224038					VIT_08s0007g04890	ACT domain-containing protein
VVTU1266_at	1.2341	0.00218876	1.11725	0.00786561	1.10076	0.00147882	1.39059	0.0172497					VIT_17s0000g02550	HMR1 protein
VVTU25111_at	1.24128	0.0360197	1.98333	0.0331074					1.86738	0.0199905	1.84713	0.00112737	DT004114	F-box domain containing protein
VVTU8116_at	1.24894	0.00343144					1.31055	0.00253992			-1.85389	0.00038375	VIT_06s0061g01020	Unknown protein
VVTU2522_at	1.25001	0.00204717					1.25076	0.00480004			-1.63436	0.00136806	VIT_13s0019g05240	NAC domain-containing protein 78
VVTU15535_at	1.25021	0.0230346					1.04419	0.0407075					VVTU15535_at	No hit
VVTU2394_s_at	1.25188	0.0100794					1.52639	0.0150023			-1.13768	0.0505384	VIT_04s0008g02250	Beta-ketoacyl-CoA synthase
VVTU343_at	1.25247	0.00480056					1.2651	0.00805185			-1.50977	0.00335692	VIT_13s0074g00470	OTU cysteine protease
VVTU9805_at	1.25598	0.0242948					1.42181	0.0297555					VIT_11s0016g03920	Polyol transporter 5
VVTU21392_x_at	1.26213	0.0486078					1.5867	0.0153361			-1.91978	0.0103969	VVTU21392_x_at	No hit
VVTU15387_at	1.26652	0.00693317			1.26295	0.000625835	1.42079	0.0379223			-1.28045	0.0417831	VIT_18s0001g11760	MATE efflux family protein
VVTU22727_s_at	1.26891	0.0110238	-1.26778	0.00962835			1.74555	0.00265147			-1.34888	0.000798369	VIT_08s0056g01600	No hit
VVTU39372_at	1.27199	0.010311	-6.18608	0.00617986	1.39762	0.00235737					-4.31197	0.00641446	VIT_06s0004g01020	Dirigent protein
VVTU14391_at	1.27343	0.0458762					2.25864	0.0107925			-3.83007	0.000251216	VIT_11s0016g03190	Unknown
VVTU9132_at	1.27621	0.00670337					1.68865	0.00363287			-2.06987	0.00128935	VIT_08s0007g04970	Pentatricopeptide (PPR) repeat-containing
VVTU2778_at	1.27839	0.0287827					1.23945	0.00424284					VIT_02s0025g01610	Phosphatidylinositol 3-and 4-kinase
VVTU4670_at	1.28139	0.0106015	-1.10343	0.0341694			1.84839	0.00698756			-2.35108	0.001395	VIT_04s0008g01380	Unknown protein
VVTU25703_s_at	1.2926	0.0523338					2.40518	0.0390776			-1.46118	0.00280433	VIT_05s0049g00840	No hit
VVTU3650_s_at	1.29338	0.00762139					1.25501	0.0537341					VIT_16s0039g02040	4-coumarate-CoA ligase 3
VVTU29977_s_at	1.30567	0.00321464			-1.57097	0.00405593	1.26946	0.0538214					VIT_10s0003g00880	Nudix hydrolase 15
VVTU12793_s_at	1.30903	0.00542655					1.13835	0.0217736					VVTU12793_s_at	No hit
VVTU15426_at	1.31299	0.0111572					1.07521	0.0232847			-1.15037	0.0176065	VIT_06s0080g01160	Aspartyl protease
VVTU4914_at	1.31326	0.00508016			1.21033	0.0123144	1.85168	0.00224193			-1.07582	0.00713657	VIT_02s0025g04720	Leucoanthocyanidin dioxgenase
VVTU8659_at	1.3161	0.00237493			1.35199	0.00135484	1.44733	0.0117931			-1.53034	0.00111104	VIT_07s0104g00120	Unknown protein
VVTU2254_at	1.31923	0.00204264					1.51951	0.00356026			-1.94967	0.000658339	VVTU2254_at	No hit
VVTU34551_x_at	1.32216	0.0175829	-3.01378	0.0282957			2.3801	0.0424722			-1.89021	0.0110858	VIT_10s0042g00870	Stilbene synthase [Vitis vinifera]
VVTU6213_at	1.32428	0.00530928					1.55553	0.00824807			-1.16954	0.00902044	VVTU6213_at	No hit
VVTU6472_at	1.33144	0.00703766			1.02922	0.0135072	1.30638	0.00261134			-1.02893	0.00491288	VIT_00s0225g00090	Copper amine oxidase
VVTU6267_at	1.34579	0.0010047					1.09752	0.00696422					VIT_06s0009g02830	Flavonoid 3',5'-hydroxylase
VVTU1311_at	1.34595	0.00235219					1.55032	0.00414048					VIT_15s0024g00070	Methylenetetrahydrofolate reductase 1 (AtMTHFR1)
VVTU20204_at	1.34842	0.021843			1.47018	0.00223019	1.23177	0.00951437					VVTU20204_at	3-deoxy-D-arabino-heptulosonate 7-phosphate synthase
VVTU20575_s_at	1.3533	0.000881653			2.07758	0.0067583	1.80127	0.00332892			-1.19616	0.00508216	VIT_02s0025g04720	Leucoanthocyanidin dioxgenase
VVTU32102_x_at	1.35464	0.00100941					1.21282	0.00536097			-1.27034	0.000510414	VVTU32102_x_at	No hit
VVTU1562_at	1.36127	0.00197778			2.05246	0.0404826	1.64519	0.00422593			-2.05771	0.00165924	VIT_07s0191g00060	Ribosomal protein S6 (RPS6B) 40S
VVTU39553_at	1.36385	0.00104521					1.25621	0.0513458					VIT_11s0016g04010	Unknown protein
VVTU25034_at	1.36879	0.00748426	-1.03238	0.0100911	3.5173	0.0128973					-2.1121	0.0130096	VIT_05s0049g00010	Cellulose synthase CSLG2
VVTU11888_at	1.37093	0.00477651					1.71291	0.00170407			-1.6214	0.00133881	VVTU11888_at	No hit
VVTU11905_at	1.37359	0.00521201	2.26893	0.00537832	-2.42274	0.0419454					1.33314	0.0228419	VIT_18s0001g08320	IMP dehydrogenase/GMP reductase
VVTU20129_at	1.37427	0.00415901			1.19481	0.0143015	1.01988	0.00852982					VIT_03s0038g03950	Phosphate carrier protein
VVTU23246_x_at	1.37503	0.00190011					1.35542	0.00173542			-1.62791	0.000290893	VIT_17s0000g09850	Unknown protein
VVTU21653_x_at	1.37691	0.0139152					1.71102	0.00276602			-2.0581	0.000908848	VIT_05s0049g00760	No hit
VVTU271_at	1.38179	0.0327704					1.22619	0.0524304					VIT_03s0038g02190	Nodulin
VVTU13816_at	1.38852	0.0136868					1.12935	0.00614108			-1.15394	0.00628674	VIT_18s0122g01440	AMP-dependent synthetase and ligase
VVTU545_at	1.39256	0.00186699	1.45352	0.00583228					1.29462	0.0534712			VIT_06s0080g00120	Male sterility 2 (MS2) Acyl-CoA reductase
VVTU5631_s_at	1.3951	0.036319	-3.31533	0.00543832	3.03827	0.00178948					-3.3312	0.0101819	VIT_02s0025g04250	Osmotin
VVTU6661_at	1.39555	0.0460193			3.15367	0.000557544	2.24235	0.0202067			-3.47253	0.00128939	VIT_04s0044g00040	Dirigent
VVTU9185_at	1.4019	0.00309361					1.13518	0.0448057					VIT_12s0059g02240	Unknown
VVTU16499_s_at	1.4055	0.0131641					1.45729	0.0107881			-1.80513	0.00606622	VVTU16499_s_at	No hit
VVTU17005_at	1.40573	0.00764515			1.43076	0.00337092	1.03134	0.0261459					VIT_18s0001g11900	GNS1/SUR4 membrane
VVTU11294_at	1.41375	0.0540236	2.02551	0.0347056			1.21277	0.0387692	1.93124	0.0443929			VIT_00s0216g00060	Nuclear transport factor 2 (NTF2)
VVTU21384_x_at	1.41433	0.00862273					2.04644	0.00437364			-2.2235	0.00387773	VIT_05s0049g00760	No hit
VVTU8840_at	1.41783	0.00484705					1.27102	0.00209333					VIT_05s0102g00090	Biotin synthase (BioB) (BIO2)
VVTU1910_at	1.41971	0.00759088					1.41242	0.0518683					VIT_05s0020g04540	Beta-ketoacyl-CoA synthase
VVTU12269_at	1.42052	0.00080366					1.46559	0.00173518			-1.39604	0.00223921	VIT_16s0039g02230	UDP-glucose:flavonoid 3-O-glucosyltransferase
VVTU5344_at	1.42703	0.00295107					1.61462	0.0295821					VIT_18s0122g00110	Unknown protein
VVTU35172_at	1.44228	0.000783553					1.51076	0.00260302			-1.63456	0.000671516	VVTU35172_at	No hit
VVTU10469_at	1.44296	0.0391202	-1.40604	0.0193797			1.71553	0.0228545			-3.18794	0.0112435	VIT_14s0030g01890	Unknown
VVTU24124_x_at	1.445	0.00197323			1.19311	0.00699534	1.78085	0.0190886			-1.35544	0.0378416	VIT_19s0090g01360	No hit
VVTU32491_s_at	1.44577	0.0027826	1.31478	0.00644145			1.13125	0.00363287	1.05441	0.039789			VIT_13s0067g02870	Chalcone-flavanone isomerase
VVTU1707_at	1.4483	0.00597185					1.04976	0.00578418					VIT_08s0105g00300	Phospholipase C
VVTU8407_s_at	1.44946	0.0382734	-1.75421	0.0209313	2.53743	0.00743501	2.16393	0.00261134			-2.20341	0.00171979	VIT_14s0171g00400	Lysine histidine transporter 1
VVTU8123_s_at	1.45231	0.00257876					1.42478	0.00261134			-1.5785	0.00312504	VIT_05s0051g00640	Purple acid phosphatase 23- ATPAP23/PAP23
VVTU22627_at	1.45327	0.00920413	1.0058	0.0270438	1.33856	0.0142411	1.37766	0.0117191			-1.12722	0.0400918	VIT_07s0129g00800	CYP81E1 Isoflavone 2'-hydroxylase
VVTU38368_s_at	1.45783	0.00510565			1.54771	0.000665718	1.53286	0.00305418			-1.11395	0.00528525	VIT_13s0067g02870	Chalcone-flavanone isomerase
VVTU21955_s_at	1.46659	0.0351327					1.64722	0.0154681			-1.38097	0.0113073	VIT_11s0016g04720	Blight-associated protein p12 precursor
VVTU12218_at	1.46714	0.00555142			-1.93804	0.00736264	1.49828	0.00212168			-1.18716	0.00441748	VIT_18s0001g14310	Flavonone- 3-hydroxylase
VVTU13636_s_at	1.4748	0.00189975					1.21327	0.0372473			-1.2163	0.00647465	VIT_10s0003g00880	Nudix hydrolase 15
VVTU14998_at	1.47486	0.0137424					2.32716	0.020721			-2.81395	0.00703439	VIT_13s0074g00570	Gamma-aminobutyric acid transporter
VVTU907_s_at	1.47684	0.0325505					1.20917	0.0272534					VIT_14s0108g00830	Myb domain protein 94
VVTU2710_s_at	1.4787	0.0300254					1.24417	0.0518683					VIT_19s0090g01360	No hit
VVTU13792_at	1.49891	0.00719128	-1.56566	0.0495026	1.10116	0.00179679					-2.37115	0.028781	VIT_01s0011g03670	Bifunctional nuclease
VVTU23477_x_at	1.50324	0.000626501					1.61552	0.00175689			-1.61677	0.000311886	VVTU40362_at	Acyl-CoA binding protein
VVTU17227_at	1.50946	0.0026966			1.62807	0.011307	1.29635	0.0276619			-1.02082	0.0398925	VIT_04s0069g00790	Cyclic nucleotide-regulated ion channel (CNGC14)
VVTU14598_at	1.5129	0.0156054					1.79124	0.0495304					VIT_02s0025g00500	Unknown protein
VVTU7324_at	1.51758	0.00373681					1.56613	0.00212168			-1.7105	0.000602758	VIT_14s0030g01660	Serine/threonine kinase WNK1
VVTU2889_at	1.51875	0.0223018					2.01078	0.0325128			-2.82042	0.0022241	TC70738	No hit
VVTU2323_at	1.52771	0.0463594					1.85288	0.0543744					VVTU2323_at	APETALA2 (AP2) floral homeotic protein
VVTU14447_s_at	1.52856	0.0309454					1.30733	0.0511963					VIT_14s0108g01020	Alpha-expansin 1 precursor
VVTU13087_at	1.52904	0.00924967					1.21761	0.0179174					VVTU13087_at	No hit
VVTU3516_at	1.53245	0.0159077			1.35755	0.00919991	1.94921	0.00398427			-1.65936	0.0103633	VIT_13s0067g00660	Steroid 23-alpha-hydroxylase
VVTU12705_s_at	1.53358	0.00360826					2.95529	0.000960799			-2.30751	0.0020385	VIT_06s0004g02620	Phenylalanine ammonia-lyase
VVTU16941_at	1.53505	0.00429993			1.14065	0.021395	1.73771	0.00346258			-1.6231	0.00234233	VVTU16941_at	No hit
VVTU3838_at	1.54353	0.00251691					1.43075	0.00260302			-1.61384	0.000658339	VIT_09s0018g01940	Pyruvate dehydrogenase E1 component alpha subunit
VVTU25472_x_at	1.54407	0.0396031					1.69317	0.00511437			-1.6483	0.0073115	VIT_06s0004g02560	Kiwellin Ripening-related protein grip22
VVTU12263_at	1.5527	0.00204264					1.96735	0.00125059			-1.24695	0.00596347	VIT_05s0094g00340	Chitinase class IV
VVTU21905_at	1.5588	0.0067573	1.04418	0.0381347	3.18524	0.0156826	1.09307	0.00522817					VIT_05s0049g01400	Alcohol oxidase
VVTU1542_at	1.56605	0.00288187					2.35838	0.000638566			-2.34779	0.00128935	VVTU1542_at	No hit
VVTU39868_s_at	1.56955	0.00611041					2.46857	0.0137806			-4.54984	0.000551565	VVTU39868_s_at	No hit
VVTU4599_at	1.57213	0.0382734					2.69823	0.00738941			-3.29387	0.00162987	VIT_04s0023g01800	Maf, septum formation protein
VVTU3395_x_at	1.57461	0.00764195	1.13422	0.0364993	1.03914	0.0113883	1.20252	0.0053994					VIT_11s0118g00200	Sucrose-phosphate synthase
VVTU9453_at	1.57518	0.00373681	-1.9433	0.0167707	0.998254	0.00455992	1.93696	0.0291795			-2.42333	0.0126147	VIT_02s0025g02920	Quercetin 3-O-methyltransferase 1
VVTU7572_at	1.57995	0.00341423					1.6189	0.00402735			-1.39413	0.00554225	VIT_17s0000g02280	Suppressor of lin-12 protein
VVTU16703_at	1.59022	0.00634026	2.18876	0.0097315			1.81725	0.0286458					VIT_08s0040g01920	Crinkly4
VVTU13534_s_at	1.5906	0.00118894					2.27478	0.00264031			-1.67577	0.00685372	VIT_04s0079g00690	Glutathione S-transferase 26 GSTF12
VVTU7220_x_at	1.59389	0.00705427					1.55405	0.001236			-1.24799	0.0020443	VIT_11s0118g00200	Sucrose-phosphate synthase
VVTU38305_s_at	1.60149	0.0192918					1.10699	0.00681598					VIT_00s0220g00070	Latex cyanogenic beta glucosidase
VVTU8002_at	1.60185	0.0056741	1.21422	0.0394949			1.62903	0.0101213					VIT_02s0025g02410	Plastocyanin domain-containing protein
VVTU2472_at	1.60971	0.00979565			1.16986	0.00219416	2.13465	0.0182713			-2.32049	0.00946319	VIT_08s0007g08840	Glycosyl transferaseHGA1
VVTU16963_at	1.61212	0.0213289			1.39055	0.00228152	1.27152	0.00282578					VIT_19s0015g01300	Amino acid permease 7
VVTU15000_s_at	1.61349	0.0217229					1.46633	0.041666			-1.61491	0.0387324	VIT_02s0012g02220	Xyloglucan endotransglucosylase/hydrolase 30
VVTU864_at	1.61464	0.0035544	-1.428	0.0127804	1.16559	0.0022678	1.89067	0.00710689			-2.57021	0.000383134	VIT_01s0146g00260	Nodulin MtN3
VVTU10215_at	1.61715	0.01844	-1.79364	0.0275601	1.10779	0.00391462	1.53331	0.0434955					VIT_15s0046g00070	PBP1 (pinoid-binding protein 1)
VVTU15150_at	1.62012	0.00848338	1.78161	0.0234547			1.10996	0.0372396					VIT_12s0057g01030	Glucose-6-phosphate 1-dehydrogenase 2, chloroplast precursor
VVTU27596_at	1.62653	0.00954821	1.17603	0.0492149			1.11627	0.0359984					VIT_08s0007g03800	Unknown protein
VVTU21173_at	1.62899	0.00322871					1.15719	0.00256781					VIT_13s0067g01770	Steroid 5alpha-reductase
VVTU890_x_at	1.63232	0.0378876					1.18066	0.0216101			-1.64994	0.0154146	VIT_02s0012g00500	Invertase/pectin methylesterase inhibitor
VVTU3775_at	1.64239	0.0113434					1.50808	0.0347246			-1.84488	0.0530387	VIT_14s0083g01140	B12D
VVTU6590_at	1.64439	0.00429993	1.87511	0.0161422			1.32795	0.0170749					VIT_15s0021g01280	Cyclin-U4-1 (CycU4;1) CYCP4;1
VVTU19923_s_at	1.65512	0.0225185					1.11848	0.0192917					VIT_06s0009g01420	Protease inhibitor/seed storage/lipid transfer protein (LTP)
VVTU1474_at	1.66182	0.00322514	1.04146	0.0202667			1.46848	0.011595					VIT_06s0004g03910	Unknown protein
VVTU15909_s_at	1.66369	0.0146354	-1.93304	0.0195326			1.66123	0.0323695			-1.6669	0.0345835	VIT_08s0007g05580	Embryo-abundant protein
VVTU18624_s_at	1.6706	0.00664849			-1.25823	0.00476355					-1.2212	0.0208096	VIT_16s0022g01770	Phosphopyruvate hydratase.
VVTU33108_x_at	1.67749	0.00409752	-1.04656	0.0430777	-1.05848	0.0067792	1.69621	0.0190453			-2.38757	0.00813745	VIT_05s0049g01020	Myb domain protein 14
VVTU39392_at	1.67904	0.0404113					1.36549	0.0363241			-1.81846	0.0301815	VIT_01s0150g00380	Unknown protein
VVTU21305_x_at	1.69416	0.00547306					2.17941	0.00197329			-2.17419	0.00259942	VIT_05s0049g00760	No hit
VVTU6698_at	1.695	0.00873329			2.36806	0.0236897	1.11033	0.0236302					VIT_18s0001g14790	Lipase 3 (EXL3) family II extracellular
VVTU30107_at	1.69986	0.00347304					1.00696	0.0427097					VVTU30107_at	Gag-pol polyprotein
VVTU35355_x_at	1.71901	0.00262167			-1.2299	0.0155411	2.05566	0.00239745			-2.67595	0.00113656	VVTU35355_x_at	No hit
VVTU8852_at	1.72118	0.00552344					1.97957	0.00711934			-1.84032	0.00557317	VIT_05s0062g01190	Pirin
VVTU38153_at	1.72431	0.00333807					1.60457	0.00175689			-2.51874	0.000251216	VIT_19s0177g00110	Translation initiation factor eIF-1
VVTU8971_at	1.73448	0.000628681			2.57219	0.0029164	1.82142	0.001236			-2.1979	0.00112004	VIT_02s0025g00420	WRKY DNA-binding protein 27
VVTU13949_at	1.738	0.0246338	-2.26292	0.0185901			2.04139	0.022965			-2.26441	0.0140543	VIT_08s0007g05580	Embryo-abundant protein
VVTU37457_s_at	1.74969	0.00433864					1.63085	0.00224193			-1.7245	0.00147907	VIT_01s0127g00260	ATP-citrate synthase
VVTU18544_s_at	1.75999	0.00676853			2.52674	0.00549212	1.07869	0.017604			-1.22813	0.016152	VIT_16s0022g01770	Phosphopyruvate hydratase.
VVTU18979_s_at	1.76114	0.00664849					1.04444	0.0221197			-1.17521	0.0230367	VIT_16s0022g01770	Phosphopyruvate hydratase.
VVTU3346_s_at	1.76765	0.00165825	1.242	0.0246682	-1.07487	0.00604595	1.46062	0.0441121			-1.10835	0.012219	VIT_12s0057g01060	Jasmonate O-methyltransferase
VVTU4266_s_at	1.7857	0.000814245					2.40914	0.000638566			-2.07357	0.000283476	VIT_05s0136g00260	Chalcone synthase
VVTU40389_s_at	1.78674	0.0258805					1.87172	0.0105456			-2.30937	0.0022441	VIT_14s0171g00400	Lysine histidine transporter 1
VVTU6169_at	1.79897	0.0337293					1.08396	0.0443567					VIT_19s0027g00230	NAC domain-containing protein 22
VVTU21657_s_at	1.80175	0.000360114					2.29514	0.00482337			-1.65679	0.0149612	VIT_14s0068g00920	Chalcone synthase (CHS)
VVTU22687_x_at	1.80375	0.00118894			1.67766	0.00642987	1.45607	0.00416125			-1.02512	0.00938426	VIT_06s0004g01510	Lipoxygenase (LOX2)
VVTU4748_s_at	1.80765	0.0133675					1.02693	0.00893938					VIT_00s0220g00070	Latex cyanogenic beta glucosidase
VVTU8272_x_at	1.81822	0.00439951					1.05405	0.00422593					VVTU8272_x_at	No hit
VVTU4381_at	1.82213	0.00341423					2.08795	0.000802938			-2.23991	0.000445206	VIT_18s0001g01060	Zinc finger (C3HC4-type ring finger)
VVTU3587_at	1.82287	0.000339225					2.61526	0.00680321			-1.96811	0.0155628	VVTU3587_at	No hit
VVTU10103_s_at	1.82429	0.0152086			1.42018	0.00978374	2.24329	0.0040492			-2.67843	0.00189175	VIT_05s0062g01190	Pirin
VVTU1543_at	1.82537	0.00204264					2.34464	0.0060883			-2.54078	0.000671516	VVTU1543_at	No hit
VVTU1535_s_at	1.8376	0.0311219					1.09685	0.00979798					VIT_16s0098g01150	Auxin-responsive SAUR29
VVTU35510_s_at	1.84592	0.0174833					2.444	0.00620064			-3.32415	0.00275632	VIT_06s0004g07790	Lateral organ boundaries Domain 15
VVTU6758_s_at	1.85398	0.000326617			-1.45861	0.00831406	2.31015	0.0036242			-1.72883	0.011148	VIT_14s0068g00920	Chalcone synthase (CHS)
VVTU7438_at	1.856	0.00279395	-3.05419	0.00355021	1.02261	0.00134829					-4.44991	0.00132967	VIT_08s0007g06060	Beta 1-3 glucanase
VVTU18738_s_at	1.87193	0.0335884					1.56762	0.00646114			-2.20979	0.02268	VIT_16s0098g01150	Auxin-responsive SAUR29
VVTU32056_s_at	1.87778	0.00207429	1.9318	0.0071574			1.50861	0.0101382					VIT_02s0025g02410	Plastocyanin domain-containing protein
VVTU16856_x_at	1.88348	0.0136033					3.41699	0.000358009			-3.42045	0.000176456	VVTU16856_x_at	No hit
VVTU3580_at	1.88688	0.00199421					1.86249	0.0107546			-1.41866	0.0212647	VIT_17s0000g07820	LIM domain protein WLIM1
VVTU34682_s_at	1.92767	0.000626501					2.29247	0.0301353			-3.20417	0.00257448	VIT_01s0146g00260	Nodulin MtN3
VVTU18569_s_at	1.93642	0.000677663					1.99622	0.046583			-2.90656	0.00340436	VIT_01s0146g00260	Nodulin MtN3
VVTU7793_at	1.96943	0.00441474	1.55236	0.0166227			1.66963	0.0138639					VIT_12s0059g02420	Peroxidase ATP11A (gb|X98802).
VVTU2837_s_at	1.97464	0.0440516					1.72032	0.0130773			-2.56909	0.00236888	GSVIVT00009539001	Ethylene responsive element binding protein 5
VVTU3745_s_at	1.98079	0.0268907			1.14602	0.0107098	1.34896	0.00842411					VIT_06s0004g01750	Polygalacturonase inhibitor protein
VVTU13645_s_at	1.98952	0.00774267					2.71876	0.0114968			-4.58952	0.000712912	VVTU13645_s_at	No hit
VVTU28694_at	1.99605	0.0400961			1.73382	0.0215694	1.87204	0.0402955					VIT_18s0001g08200	MATE efflux family protein ZF14
VVTU25603_s_at	1.99849	0.00518904					1.81778	0.0215382			-1.83123	0.015531	VVTU25603_s_at	Metallothionein
VVTU35189_s_at	2.01863	0.00383489			3.30705	0.0104772	2.72508	0.0149022			-4.51392	0.000603274	VVTU35189_s_at	No hit
VVTU34556_x_at	2.02552	0.00507509					2.43935	0.00765633			-3.01747	0.00469295	VIT_05s0049g01020	Myb domain protein 14
AFFX-Vvi-gapdh-3_at	2.04236	0.0238113					1.77274	0.00333828			-1.77813	0.000884777	not_found	not_found
VVTU35950_at	2.06402	0.00159003					1.92983	0.00637683			-1.70376	0.00211257	VIT_04s0008g00180	NADP-dependent malic enzyme
VVTU769_s_at	2.07242	0.0218676					2.60856	0.00571144			-2.30132	0.00498428	VIT_12s0055g00810	Cationic peroxidase
VVTU13163_at	2.09564	0.00523781					1.73675	0.0039901					VIT_18s0001g14790	Lipase 3 (EXL3) family II extracellular
VVTU22447_at	2.1265	0.000561003			2.08841	0.0034847	3.03873	0.00273951			-2.27616	0.00156012	VVTU22447_at	No hit
VVTU7071_at	2.14067	0.00080366					1.89602	0.00457519			-1.58541	0.00530781	VIT_02s0087g00340	NFD4 (nuclear fusion defective 4)
VVTU1050_s_at	2.15225	0.0105429					1.5917	0.0117153					VIT_06s0009g01410	No hit
VVTU37404_s_at	2.15326	0.00312663					1.41525	0.0328611			-1.05116	0.0531801	VIT_05s0049g00730	No hit
VVTU10942_at	2.18247	0.00432178			1.0056	0.0317579	1.77101	0.00300408					VIT_14s0068g02190	Chloride channel protein B
VVTU34515_s_at	2.19762	0.00209299					1.38264	0.0304918					VIT_05s0049g00570	Unknown
VVTU1957_at	2.20512	0.000132454	1.03902	0.00786561			2.05078	0.0199721					DT030498	No hit
VVTU10829_s_at	2.23198	0.00106252					1.2346	0.0116177			-1.06636	0.0060486	VIT_08s0007g03570	Anthocyanin membrane protein 1 (Anm1)
VVTU35221_s_at	2.24285	0.0425725					4.34454	0.0162349			-3.47324	0.00490847	VIT_05s0049g00800	Unknown protein
VVTU39787_s_at	2.24877	0.000306208					3.30088	0.00176882			-2.53209	0.00370661	VIT_04s0023g03370	Flavonone- 3-hydroxylase
VVTU10972_at	2.26211	0.00343917	2.00004	0.0103695			1.42219	0.0158036					VIT_01s0011g04030	Reticulon family protein (RTNLB9)
VVTU3617_at	2.28422	0.00749203					1.66827	0.0210122			-1.98448	0.00335858	VIT_03s0088g00270	No hit
VVTU39801_at	2.29077	0.00622135					2.14456	0.03946			-2.49085	0.0076603	VIT_01s0150g00410	Unknown protein
AFFX-Vvi-gapdh-5_at	2.30173	0.0346737			1.12205	0.0271826	1.60722	0.00801984			-1.75912	0.00743249	not_found	not_found
VVTU32034_s_at	2.31346	0.000270582					2.31943	0.0284647			-3.3167	0.00218393	VIT_01s0146g00260	Nodulin MtN3
VVTU14926_x_at	2.32138	0.00713111					2.95321	0.00477525			-2.81948	0.00164734	VIT_05s0049g00800	Unknown protein
VVTU3517_at	2.3814	0.00141492					2.01565	0.00228978			-1.72683	0.00207431	VIT_02s0012g01570	Cinnamoyl-CoA reductase
VVTU14858_s_at	2.3821	0.00676853			2.15785	0.000922869					-1.53412	0.0176065	VIT_18s0166g00250	No hit
AFFX-Vvi-gapdh-M_at	2.39251	0.0225031			1.07933	0.00203731	1.90898	0.00456973			-2.15151	0.00239501	not_found	not_found
VVTU19123_at	2.40377	0.001001					1.69937	0.00277345			-1.30719	0.00219255	VVTU19123_at	Chalcone--flavonone isomerase (Chalcone isomerase)
VVTU39458_s_at	2.412	0.00356307			1.05912	0.00182141	1.84683	0.0307379			-2.14205	0.00788387	VIT_08s0056g01240	No hit
VVTU1554_s_at	2.45527	0.0234904			2.15706	0.00242735	1.69484	0.00509995			-1.77356	0.00232751	VIT_14s0081g00030	Pathogenesis-related protein-4 (Chitinase )
VVTU5222_at	2.46159	0.014632			-1.23835	0.019521	2.38974	0.0389876					VVTU5222_at	No hit
VVTU38141_s_at	2.47025	0.0363717					2.38859	0.00260302			-3.55604	0.000472963	VIT_14s0128g00520	Alpha-L-fucosidase 2 precursor
VVTU184_at	2.49971	0.0112921					1.93803	0.00224193			-1.78119	0.00159307	VIT_09s0002g06400	No hit
VVTU12342_s_at	2.50751	0.0170025	-1.20483	0.0313021			2.27757	0.00282907			-2.17669	0.00290774	VVTU12342_s_at	No hit
VVTU16158_at	2.51597	0.000360114			1.14817	0.0221687	2.03434	0.00260302			-1.50856	0.0122497	VIT_10s0116g00820	Adenosine/AMP deaminase
VVTU12032_s_at	2.5184	0.00455521					2.10917	0.00231265			-1.7285	0.0126987	VIT_06s0004g08150	Trans-cinnamate 4-monooxygenase
VVTU27335_x_at	2.52633	0.0110659			1.6956	0.00132795	1.99575	0.00761124			-1.71817	0.0111531	VIT_06s0004g02560	Kiwellin Ripening-related protein grip22
VVTU4347_x_at	2.53504	0.0219186					2.18082	0.0123293			-2.70569	0.00349067	VIT_00s0214g00090	F-box protein PP2-B10 (Protein phloem protein 2-like B10)
VVTU30196_x_at	2.59549	0.000179011	1.22393	0.0478946			1.79048	0.0163					VIT_08s0058g01210	Non-specific lipid transfer protein LTP1
VVTU27680_at	2.60203	0.000289851					2.48964	0.000358009			-2.69936	0.000251216	VVTU27680_at	Chalcone--flavonone isomerase (Chalcone isomerase)
VVTU15513_at	2.6258	0.0010047			1.18516	0.0114305	1.81415	0.0231887					VIT_16s0050g00900	AnthoMATE3, anthocyanin permease AM3
VVTU21956_s_at	2.63695	0.00118894					3.05936	0.000716202			-2.60019	0.000628358	VIT_05s0136g00260	Chalcone synthase
VVTU8106_s_at	2.65069	0.000280781					2.4545	0.00139657			-2.20486	0.00293194	VIT_10s0116g00820	Adenosine/AMP deaminase
VVTU11611_at	2.70217	0.00133687					2.52488	0.00260302			-1.47739	0.0109712	VIT_12s0059g01960	Unknown protein
VVTU2217_at	2.71581	0.0175336	1.96745	0.0317682	1.23278	0.0130952	2.66982	0.0164704			-1.99501	0.0239294	VIT_15s0046g01360	No hit
VVTU4853_at	2.75646	0.00877217					3.12659	0.0110652			-2.8907	0.00138552	VIT_11s0016g00500	Auxin-responsive SAUR37
VVTU39233_s_at	2.76255	0.0317108			1.45476	0.0034122	1.73996	0.0096049			-1.631	0.0134848	VIT_14s0081g00030	Pathogenesis-related protein-4 (Chitinase )
VVTU35696_s_at	2.76299	0.0387681			1.69902	0.0314984	2.79766	0.0365536			-2.44128	0.0335427	VIT_14s0108g00740	GASA4
VVTU6049_at	2.76957	0.012046					1.60433	0.0229905					VIT_14s0030g01420	GCN5 N-acetyltransferase (GNAT)
VVTU27205_x_at	2.78392	0.0244701					1.80786	0.00139657			-1.66718	0.00303057	VIT_05s0049g00520	No hit
VVTU2112_s_at	2.81277	0.00896468					2.40788	0.0238804			-2.35273	0.0225822	VVTU2112_s_at	No hit
VVTU12618_at	2.83127	0.00434263	-1.85291	0.0162408			3.397	0.00852982			-3.53311	0.00164734	VIT_11s0016g04720	Blight-associated protein p12 precursor
VVTU17547_at	2.84569	0.00311751	1.65447	0.0202146			2.30173	0.00533964					VIT_02s0033g00410	Myb VvMYBA1
VVTU38479_s_at	2.85317	0.0206223			1.11271	0.00515294	2.25581	0.00431351			-2.01655	0.00194254	VIT_11s0016g05530	Plastocyanin domain-containing protein
VVTU27205_at	2.85469	0.0216981					1.82768	0.00173518			-1.74322	0.002525	VVTU27205_at	No hit
VVTU12096_at	2.86758	0.0229792			-1.14351	0.0416454	2.22864	0.00627754			-2.0392	0.00246238	VVTU12096_at	Unknown
VVTU16406_s_at	2.90067	0.00107349					1.84467	0.0373406					VVTU16406_s_at	No hit
VVTU9130_at	2.91899	0.000723125					1.4855	0.00698756					VIT_03s0091g01240	Serine carboxypeptidase S10
VVTU4690_s_at	2.95546	0.00443447					3.59061	0.00524664			-3.64133	0.0028285	VIT_05s0049g00770	No hit
VVTU12711_at	2.98383	0.00877508	1.92649	0.0442911			2.29991	0.0235038					VIT_07s0005g01290	DnaJ homolog, subfamily C, member 7
VVTU40371_s_at	3.01393	0.0483076			1.16305	0.0202001	3.33809	0.0114754			-3.86391	0.00341431	VIT_02s0025g04300	Thaumatin
VVTU3310_s_at	3.01992	0.000225434					3.17278	0.000807868			-2.88826	0.000445206	VIT_11s0016g04330	Unknown
VVTU461_at	3.10536	0.00120364					2.97971	0.0116259			-2.45935	0.0189779	VIT_10s0003g01020	Unknown protein
VVTU395_at	3.14342	0.00223545					2.4209	0.00509685			-2.09615	0.00239077	VIT_13s0047g00200	Subtilisin
VVTU12071_at	3.14944	0.00356307					2.57431	0.0328678			-2.49077	0.00273896	VIT_08s0007g08020	No hit
VVTU28131_s_at	3.15292	0.000214508					3.87104	0.000199049			-3.2033	0.000283476	VIT_05s0136g00260	Chalcone synthase
VVTU36178_s_at	3.16629	0.00906111					1.76828	0.000802938			-1.12738	0.00138438	VIT_02s0025g04720	Leucoanthocyanidin dioxgenase
VVTU703_s_at	3.19197	0.00186849					3.17682	0.000199049			-3.0883	0.000251216	VIT_13s0019g04460	Phenylalanine ammonia-lyase 2 (PAL2)
VVTU8864_at	3.19768	0.00439951					2.9366	0.0247024			-2.97692	0.0191278	VIT_05s0020g04570	CBL-interacting protein kinase 7 (CIPK7)
VVTU17582_x_at	3.25858	0.00460575					3.80817	0.00533868			-3.93633	0.0025758	VIT_05s0049g00770	No hit
VVTU9342_at	3.27007	0.00399228			2.47208	0.0174905	3.0073	0.0229127			-3.74671	0.00982043	VIT_05s0049g01020	Myb domain protein 14
VVTU6898_at	3.31073	0.0296396					2.81925	0.00364491			-3.89233	0.00149194	VIT_18s0001g02770	Alpha-L-fucosidase 2 precursor
VVTU5247_at	3.32087	0.0144679			-4.00035	0.0421327	2.99345	0.0351735			-3.11441	0.0251611	VIT_05s0020g04570	CBL-interacting protein kinase 7 (CIPK7)
VVTU17652_s_at	3.47979	0.0236032			1.33455	0.00882884					-3.33369	0.0144519	VVTU17652_s_at	No hit
VVTU11892_s_at	3.51898	0.018959			-1.9859	0.0285634					-3.3072	0.0115616	VVTU11892_s_at	No hit
VVTU27282_at	3.53458	0.0235307					3.60246	0.0168201			-2.70386	0.0533433	VIT_02s0012g02810	CYP76C4
VVTU11892_x_at	3.58034	0.0119132					2.4858	0.0383464			-3.81171	0.00548204	VVTU11892_x_at	No hit
VVTU17581_at	3.6501	0.0189023					2.73415	0.00220723			-2.77531	0.000712803	VVTU17581_at	Thaumatin VVTL1 [Vitis vinifera]
VVTU34671_s_at	3.82848	0.0230052					2.97579	0.0113896			-3.739	0.00340436	VIT_02s0025g04340	Osmotin
VVTU11184_s_at	3.83185	0.000593692	2.12104	0.014553			3.0243	0.00540022					VIT_18s0001g13080	Unknown protein
VVTU3840_x_at	4.00279	0.0545761					4.44161	0.0262283			-4.53652	0.0206255	VIT_06s0004g02560	Kiwellin Ripening-related protein grip22
VVTU35107_s_at	4.05788	6.50517e-05	1.41383	0.0291016	1.09688	0.0529167	3.79272	0.00586242			-2.84445	0.0083121	VIT_18s0001g09400	Cytochrome b5 DIF-F
VVTU34700_s_at	4.4036	0.00159928					4.20667	0.00312108			-4.21017	0.00491288	VIT_11s0016g04920	Early nodulin 93
VVTU25318_s_at	4.44003	6.3394e-05	1.37982	0.0245659			4.11234	0.001236			-3.19346	0.00153885	VVTU25318_s_at	Cytochrome b5 DIF-F
VVTU16622_at	4.56556	0.00226301					3.34986	0.00260302	-2.71267	0.0513491	-6.06254	0.000176456	VIT_00s0225g00230	Alliin lyase precursor
VVTU21422_s_at	4.58165	0.00162714					4.19175	0.0032355			-4.24649	0.0058431	VIT_11s0016g04920	Early nodulin 93
VVTU11895_at	4.70381	0.0271717					3.76873	0.00603524			-4.68607	0.00151209	VIT_05s0094g00350	Chitinase class IV
VVTU13918_at	4.7429	0.00207429					5.70614	0.00876303			-5.93018	0.00408739	VIT_03s0063g01290	Gibberellin 20 oxidase 2
VVTU1970_s_at	4.88705	0.0118007			1.05433	0.0213526	4.9638	0.00312108			-5.88051	0.000790215	GSVIVT00034645001	No hit
VVTU17564_s_at	5.05751	0.00872119					3.8125	0.00546697			-2.82616	0.00763215	VIT_02s0033g00450	Myb VvMYBA3 [Vitis vinifera]
VVTU7621_s_at	5.11113	0.0203147	1.01738	0.0444722			3.85426	0.00940985			-3.24727	0.00998696	VIT_02s0033g00390	Myb domain protein 113
VVTU17578_s_at	5.18367	0.00394152					4.69624	0.00431412			-4.20225	0.00323355	VIT_16s0039g02230	UDP-glucose:flavonoid 3-O-glucosyltransferase
VVTU6789_s_at	5.25772	9.61666e-06	1.37017	0.0531984	-1.65522	0.00422391	5.24496	0.000638566			-3.80196	0.00217422	VIT_03s0088g00260	Serine carboxypeptidase S10
VVTU35884_at	5.34249	9.90887e-05			1.3464	0.00886092	4.66379	0.00501105			-4.53821	0.000251216	VIT_06s0009g03010	flavonoid 3',5'-hydroxylase [Vitis vinifera]
VVTU4884_at	6.11253	0.00535384					5.66348	0.0102547			-4.53778	0.0194746	VIT_01s0010g03510	Caffeoyl-CoA O-methyltransferase
VVTU1974_s_at	6.13557	0.0113434					5.9295	0.00268546			-5.5591	0.00148813	VIT_04s0079g00690	Glutathione S-transferase 26 GSTF12
VVTU1314_at			2.82163	0.0241963	3.8148	0.000598981	-2.43053	0.0349697			4.09509	0.000908848	VIT_12s0028g00040	Unknown protein
VVTU33632_at			1.58418	0.0319709	2.66856	0.00192251	-2.34713	0.0357083			5.39231	0.00108821	VVTU33632_at	Xyloglucan endotransglycosylase 6
VVTU35546_s_at			2.06436	0.020201	3.23983	0.0107015	-2.19667	0.00803986			4.53184	0.00167063	VIT_00s0194g00330	Proline-rich family protein
VVTU39945_s_at			1.65042	0.0324112	2.60396	0.00275581	-2.15388	0.0133985			2.516	0.00182771	VIT_00s0291g00050	Octicosapeptide/Phox/Bem1p (PB1) domain-containing protein
VVTU8708_at			1.13955	0.040663	2.51192	0.00429136	-2.11373	0.0048192			3.25676	0.00277055	VIT_13s0019g00750	Annexin ANN4
VVTU11220_at			2.71274	0.0225964	3.70016	0.00443659	-2.06874	0.0247275			3.33416	0.00234817	VIT_02s0025g01380	Endo-1,4-beta-glucanase
VVTU8202_at			1.9062	0.0192939	3.09085	0.00365016	-1.98327	0.00509685			3.51794	0.000263507	VIT_01s0026g01780	Leucine-rich repeat transmembrane
VVTU34538_at			1.44949	0.0130883	2.54791	0.00476297	-1.9795	0.0036242			2.16838	0.000445206	VIT_01s0026g01780	Leucine-rich repeat transmembrane
VVTU5154_at			1.59511	0.0103398	2.06787	0.00093552	-1.95077	0.0223492			2.61693	0.00140784	VIT_18s0001g05780	Leucine-rich repeat family protein
VVTU1737_at			1.56513	0.00482265	2.36163	0.0030068	-1.93991	0.00261167			1.96054	0.0285024	VIT_18s0001g15330	Nodulin MtN3 family
VVTU11808_at			1.52629	0.0137834	3.01159	0.00534509	-1.93291	0.0223336			2.70257	0.000263507	VIT_11s0016g01850	Anthocyanidin-3-glucoside rhamnosyltransferase
VVTU5206_at			2.52998	0.0419183	2.65117	0.0284675	-1.88611	0.0374376			4.15471	0.00277105	VIT_00s0399g00020	Protease inhibitor/seed storage/lipid transfer protein (LTP)
VVTU11796_at			1.79864	0.0489432	2.75272	0.00974798	-1.84583	0.00436507			3.54005	0.000982732	VIT_18s0122g00330	Unknown protein
VVTU35247_at			2.8019	0.00355021	3.52885	0.000220922	-1.82305	0.00253			3.22101	0.00157519	VIT_06s0004g00440	No hit
VVTU18346_s_at			1.27586	0.014483	2.07042	0.000716286	-1.79091	0.00548701			3.05263	0.000176456	VIT_03s0180g00070	Cyclase
VVTU31051_at			2.21806	0.0060245	2.72741	0.000340463	-1.76052	0.00261134			2.64369	0.00217422	VIT_02s0025g02250	Dof zinc finger protein DOF4.6
VVTU3407_s_at			1.55207	0.0353878	2.24663	0.00412223	-1.72709	0.0207241			2.1551	0.00328078	VIT_00s0291g00050	Octicosapeptide/Phox/Bem1p (PB1) domain-containing protein
VVTU17537_s_at			1.52552	0.0100858	2.1774	0.000624658	-1.71682	0.0123943			2.77262	0.000480388	VIT_15s0046g02420	Aquaporin TMP-C
VVTU1500_at			1.4695	0.0164656	2.27658	0.00132006	-1.67403	0.0179603			2.45247	0.00853072	VIT_04s0008g02750	BZIP transcription factor BZO2H2
VVTU17859_s_at			1.48118	0.0138412	2.17159	0.0018635	-1.66922	0.00284202			2.66995	0.00295036	VIT_14s0068g00680	Glyceraldehyde-3-phosphate dehydrogenase A, chloroplast precursor
VVTU15667_s_at			1.2274	0.0138412	2.10276	0.000575761	-1.63578	0.00231265			2.65172	0.000994893	VIT_12s0035g00270	ferredoxin, chloroplast (PETF)
VVTU20265_at			1.48551	0.00710591	2.45151	0.000463748	-1.6058	0.00637683			1.92873	0.00423388	VIT_05s0124g00390	2-isopropylmalate synthase B
VVTU26_at			1.41018	0.0157547	2.2135	0.00203872	-1.60346	0.00375841			2.21437	0.00372091	VIT_13s0067g00990	Heat shock protein-related
VVTU18168_s_at			1.13286	0.0131922	2.04017	0.000575427	-1.59511	0.00261167			2.65302	0.000982732	VIT_12s0035g00270	ferredoxin, chloroplast (PETF)
VVTU1437_at			1.37569	0.0140995	2.18095	0.00258181	-1.58908	0.00737122			2.82297	0.00340436	VIT_06s0061g00620	Short-chain dehydrogenase carbonyl reductase 3
VVTU19060_s_at			2.6835	0.0409057	3.62867	0.00723834	-1.57916	0.0173624			4.0263	0.00971161	VIT_18s0001g13230	Beta-galactosidase BG1 [Vitis vinifera]
VVTU2442_x_at			1.4611	0.00851255	2.07906	0.000664274	-1.55014	0.0114003			2.22291	0.00242038	VIT_03s0017g00680	UDP-d-apiose/udp-d-xylose synthase 1 AXS1
VVTU37657_at			1.96417	0.0270124	2.57537	0.00389588	-1.51478	0.0154095			2.85483	0.00294006	VIT_14s0108g01560	Alpha-1,4 glucan phosphorylase, L isozyme, chloroplast precursor
VVTU7121_at			1.20438	0.0456382	1.65818	0.0464321	-1.48357	0.0546722			2.74924	0.00747596	CF403809	No hit
VVTU9704_at			1.37566	0.0337687	2.3481	0.00079177	-1.48265	0.0284892			2.8005	0.000915424	VIT_04s0008g02760	Unknown protein
VVTU15542_at			1.56517	0.03092	2.19066	0.00293852	-1.47919	0.00260302			2.08587	0.000494297	VIT_01s0011g06330	Microtubule associated protein (MAP65-6)
VVTU27714_at			1.1747	0.0096795	2.01657	0.000922869	-1.47679	0.00799386			2.44399	0.000445206	VIT_01s0011g03180	Lysine and histidine specific transporter
VVTU23116_s_at			1.42061	0.0103398	1.76978	0.00136054	-1.47331	0.00988649			1.9631	0.00342926	VIT_11s0052g00020	Balbiani ring 1
VVTU2355_s_at			1.18916	0.043544	2.08647	0.00400822	-1.47106	0.011806			2.05322	0.0159315	VIT_02s0109g00080	Phosphoribulokinase
VVTU27078_s_at			1.88408	0.00482265	2.83694	0.0001001	-1.45484	0.0208397			3.21196	0.000379386	VVTU27078_s_at	Plastocyanin domain-containing protein
VVTU86_at			1.36753	0.0120935	2.27875	0.000466049	-1.45428	0.0167788			3.0424	0.00197387	VIT_11s0052g01120	Zinc finger protein 2
VVTU19075_s_at			1.67287	0.00625369	2.03229	0.000914092	-1.45424	0.00197329			2.20732	0.00094644	VIT_07s0191g00090	14-3-3 protein GF14 omega (GRF2)
VVTU7124_s_at			1.12219	0.0104705	1.73032	0.000466049	-1.44855	0.0169715			1.51191	0.00384617	VIT_05s0020g02080	Zinc finger (C3HC4-type ring finger)
VVTU20464_s_at			1.1408	0.0138412	1.80251	0.000622933	-1.43348	0.00351511			2.14003	0.000445206	VIT_12s0057g00020	Protein thylakoid formation1
VVTU5804_at			1.08398	0.00784258	1.7824	0.00333258	-1.42454	0.00674602			2.08621	0.000551565	VIT_07s0151g01110	Ribosome recycling factor, chloroplast precursor
VVTU1788_at			1.99332	0.00482265	2.57291	8.38404e-05	-1.42136	0.00224193	1.00135	0.0371094	2.42271	0.000263507	VIT_09s0018g00520	Plastocyanin domain-containing protein
VVTU11008_at			2.85981	0.0143747	3.8766	0.00176708	-1.41672	0.00338642			3.91943	0.00128935	VVTU11008_at	No hit
VVTU3313_s_at			1.18962	0.054488	1.74528	0.00997133	-1.41468	0.0214435			2.59727	0.00546037	VIT_02s0025g03260	Aquaporin NIP5;1
VVTU8462_at			1.12634	0.0155181	2.05442	0.000691449	-1.40648	0.0119005			1.99534	0.00147656	VIT_08s0007g04950	Xyloglucan endotransglucosylase/hydrolase 32
VVTU26497_at			1.05663	0.0382799	1.7588	0.00107256	-1.38966	0.00491353			1.97098	0.00161945	VIT_14s0081g00320	IFA-binding protein
VVTU20227_s_at			1.15763	0.0148062	1.80616	0.00165277	-1.37084	0.0173641			1.98448	0.00118673	VIT_11s0118g00800	KNAT2 (knotted1-like homeobox gene 3)
VVTU14126_at			1.14588	0.0145988	2.11792	0.000670859	-1.35507	0.0275196			2.16678	0.000648852	VIT_17s0000g02210	Hsp70 interacting protein
VVTU37288_at			1.20514	0.0192418	1.82197	0.00120309	-1.35286	0.00546137			1.90824	0.0019191	VIT_12s0028g00350	T-complex protein 1 epsilon subunit
VVTU6017_at			1.22041	0.0103695	2.11578	0.000514864	-1.34567	0.00260302			2.18226	0.000445206	VIT_16s0098g01540	Thylakoid lumenal 17.4 kDa protein, chloroplast
VVTU27743_at			1.44083	0.00583228	1.32047	0.0108602	-1.34507	0.00450825			2.03479	0.00128935	VIT_01s0011g03180	Lysine and histidine specific transporter
VVTU35787_x_at			1.12039	0.016119	1.97911	0.00183854	-1.32266	0.00766823			2.36646	0.0018001	VIT_17s0000g03690	Ribulose-1,5-bisphophate carboxylase/oxygenase small subunit
VVTU1606_x_at			1.56397	0.00606283	2.53457	0.000266325	-1.31971	0.0261216			2.54566	0.00403944	VIT_16s0039g02530	No hit
VVTU29998_s_at			1.79409	0.0266424	2.64401	0.00313577	-1.31939	0.00759757			2.15187	0.00171937	VIT_06s0004g05330	Tropinone reductase
VVTU23091_at			1.77601	0.0503207	2.04695	0.00776114	-1.31589	0.0159073			3.03337	0.000251216	VIT_19s0027g01070	R protein disease resistance protein
VVTU11608_at			2.20985	0.0143809	2.84892	0.00162957	-1.30275	0.0172835	1.49007	0.0513491	2.79281	0.000671516	VIT_14s0066g01850	Peroxidase
VVTU28411_s_at			1.30103	0.0269343	1.55976	0.00554181	-1.29718	0.0060883			2.42319	0.000445206	VIT_02s0025g02000	Ribosomal protein S6
VVTU40774_s_at			1.32211	0.00956486	1.85733	0.000288948	-1.29609	0.00698756			1.80609	0.00310444	VIT_01s0011g04310	Zinc finger (C3HC4-type ring finger)
VVTU12671_s_at			1.4645	0.0114284	2.02505	0.00153169	-1.29589	0.00376661			2.19565	0.000283476	VIT_14s0066g01110	Ribosomal protein L12-1, chloroplast (CL12-A) 50S
VVTU11956_at			1.56492	0.0103398	2.47015	0.000554638	-1.28731	0.00662542			2.40822	0.0015395	VIT_18s0164g00030	ATP synthase delta chain, chloroplast precursor
VVTU4531_s_at			1.61187	0.0101815	1.91891	0.00103278	-1.27433	0.0259902			2.55433	0.000715416	VIT_15s0046g02420	Aquaporin TMP-C
VVTU9007_at			1.11993	0.011516	1.91258	0.000375398	-1.26434	0.0164157			1.57178	0.00619913	VVTU9007_at	No hit
VVTU21648_at			1.15937	0.0105667	2.05787	0.00123379	-1.25981	0.010276			1.77044	0.00738555	VIT_05s0094g00950	BT3 (BTB and TAZ domain protein 3)
VVTU11859_s_at			1.21455	0.0184622	1.78809	0.00218131	-1.25776	0.0043301			2.24886	0.00405776	VIT_14s0068g00680	Glyceraldehyde-3-phosphate dehydrogenase A, chloroplast precursor
VVTU35104_s_at			1.38411	0.0166224	1.66977	0.00312647	-1.24536	0.0503931			2.70386	0.00139171	VIT_10s0003g00220	Unknown
VVTU35831_s_at			1.15286	0.0105195	1.80199	0.000575427	-1.24305	0.00376661			1.99775	0.000380205	VIT_05s0102g01220	Ribosomal protein L38 (RPL38B) 60S
VVTU1375_s_at			1.20771	0.0172778	1.72682	0.00244919	-1.23416	0.00277345			1.80334	0.000311886	VIT_14s0066g01110	Ribosomal protein L12-1, chloroplast (CL12-A) 50S
VVTU40166_x_at			1.1612	0.0110347	2.02764	0.00142216	-1.23316	0.0100849			2.27803	0.00187877	VIT_17s0000g03690	Ribulose-1,5-bisphophate carboxylase/oxygenase small subunit
VVTU3214_at			1.93412	0.0106012	2.52272	0.000596344	-1.22743	0.012797			2.48575	0.00212604	VIT_08s0058g00930	Alanine--glyoxylate aminotransferase 2 3, mitochondrial
VVTU15639_s_at			1.21852	0.00796883	1.93034	0.000652165	-1.22731	0.00959726			1.87987	0.00146764	VIT_14s0030g00250	Sugar transporter ERD6-like 3
VVTU4923_at			1.016	0.0097315	1.20999	0.000951094	-1.22425	0.00848838			1.87169	0.00092793	VIT_02s0012g00570	Pseudo-response regulator 2 (APRR2) (TOC2)
VVTU38130_s_at			1.51755	0.00967351	2.39966	0.00111045	-1.21056	0.0222448			1.7925	0.000781163	VIT_11s0065g00310	Auxin response factor 2
VVTU5734_s_at			1.59945	0.00584378	2.19031	0.000806765	-1.20647	0.00765633			1.40551	0.00175115	VIT_11s0065g00310	Auxin response factor 2
VVTU35625_s_at			1.13201	0.0381573	1.5543	0.00544478	-1.2031	0.0064169			1.77188	0.000938268	VIT_19s0085g00880	Succinate-semialdehyde dehydrogenase (SSADH1)
VVTU25094_at			1.15621	0.026543	1.80025	0.00169041	-1.19121	0.00571144			1.33426	0.0136935	VIT_18s0001g01860	Preprotein translocase secA
VVTU823_at			1.02447	0.0196772	1.5735	0.00115441	-1.15906	0.00695102			1.55091	0.00382083	VIT_11s0052g00020	Balbiani ring 1
VVTU13303_s_at			1.14224	0.0156295	1.64022	0.00139823	-1.14606	0.0153049			1.76547	0.0031556	VIT_11s0052g00020	Balbiani ring 1
VVTU19019_s_at			1.37454	0.00543832	2.27389	0.000580861	-1.14498	0.00703312			2.16183	0.000658339	VIT_09s0002g04330	Ribosomal protein S17 30S
VVTU37663_at			1.04202	0.0110347	1.58214	0.000485092	-1.13871	0.0118305			1.73189	0.00219859	VIT_07s0130g00400	Chloride channel protein (CLC-c)
VVTU105_at			1.26026	0.0163555	1.69164	0.00119976	-1.13311	0.0331052			1.88787	0.00438103	VIT_08s0007g05210	Amino acid permease
VVTU23546_at			0.998099	0.0146456	1.57609	0.00119489	-1.12026	0.0104788			1.03466	0.0249904	VIT_03s0063g01750	PI-3-kinase-related kinase SMG-1
VVTU4179_at			1.62724	0.0098981	2.19786	0.000691449	-1.10218	0.0320784			2.55003	0.00715431	VIT_06s0004g07310	Indole-3-acetate beta-glucosyltransferase
VVTU15371_s_at			1.14657	0.0202581	1.40244	0.00449617	-1.09158	0.00637683			1.31807	0.00289732	VIT_12s0057g01480	Glucose-1-phosphate adenylyltransferase small subunit, chloroplast
VVTU2017_at			1.09538	0.00851255	1.85035	0.00101068	-1.08112	0.00603524			1.94191	0.000949148	VIT_03s0180g00110	Stress enhanced protein 1 (SEP1)
VVTU9407_at			1.17868	0.0163555	1.79751	0.00178637	-1.08021	0.0348848			1.85209	0.00316033	VIT_15s0021g00530	Unknown protein
VVTU11204_at			1.29878	0.0356247	2.05002	0.00494516	-1.0743	0.00735753			1.67586	0.000356719	VIT_05s0020g03360	Unknown
VVTU18136_at			1.14257	0.00583228	1.91311	0.000212737	-1.06282	0.00468326			1.78617	0.000775813	VIT_05s0020g03470	Hydroxyproline-rich glycoprotein
VVTU25996_at			1.31826	0.0162408	1.96938	0.000555073	-1.05586	0.00361946			1.9799	0.000602758	VIT_00s0264g00100	Phospholipase D delta isoform 1b
VVTU12874_at			1.30387	0.0106012	2.13679	0.000285363	-1.05489	0.0163			1.58392	0.00240427	VIT_13s0156g00060	Serine/threonine-protein phosphatase PP2A catalytic subunit
VVTU18966_s_at			1.11075	0.0103398	1.61392	0.000575427	-1.05032	0.00603177			1.92793	0.000494756	VIT_00s0227g00140	MLO1
VVTU14690_at			1.05784	0.0178745	1.20383	0.00489701	-1.04379	0.0146777			1.27087	0.0019191	VIT_08s0040g01720	No hit
VVTU27961_at			1.09548	0.0392923	1.83685	0.00252077	-1.03989	0.0053407			1.3745	0.00456627	VIT_17s0000g00710	DNA-binding protein
VVTU15919_at			1.60675	0.0103398	2.45756	0.0040961	-1.03887	0.0123912	1.56876	0.039789	2.60763	0.000263507	VIT_05s0020g03980	Calmodulin-binding region IQD19
VVTU30114_at			1.52663	0.0243071	1.29406	0.00604972	-1.03783	0.00709395			1.62517	0.00143343	VIT_14s0068g01000	Unknown protein
VVTU12036_at			1.32289	0.0098981	1.85611	0.000648174	-1.0373	0.00571144			1.85506	0.00132947	VIT_00s0616g00020	Ribosomal protein L19
VVTU1754_x_at			1.0904	0.00851255	1.89742	0.000162243	-1.03533	0.00325582	1.00149	0.0371094	2.03682	0.000283476	VIT_05s0049g01480	Ribosomal protein L28, chloroplast (CL28) 50S
VVTU28522_s_at			1.64559	0.018238	1.92709	0.00307366	-1.0319	0.0341997			1.7481	0.00862812	VIT_16s0039g02530	No hit
VVTU2390_at			1.26461	0.0177785	2.00954	0.0035183	-1.03117	0.0145484			1.90453	0.00145005	VIT_08s0007g05060	multidrug resistance protein 1
VVTU40305_at			1.08874	0.0423871	1.48814	0.00629654	-1.02835	0.0371492			1.47456	0.0173212	VIT_04s0008g01300	Glycine dehydrogenase
VVTU14960_at			1.48614	0.0109617	1.59934	0.00211389	-1.01465	0.0219668			1.89919	0.00118701	VIT_14s0083g00080	Unknown protein
VVTU16104_at			1.0967	0.0321313	2.06805	0.00252859	-1.00835	0.0348281			1.67231	0.0489213	VIT_01s0026g01050	Myb family
VVTU28105_s_at			1.65995	0.0163564	2.01348	0.0032884	-1.00661	0.00501105	1.44978	0.0507242	2.45639	0.000607715	VIT_10s0116g01540	Aminomethyltransferase
VVTU24376_at			1.53791	0.0126463	1.69175	0.00190015	-1.00652	0.0120651			1.55136	0.018055	VIT_00s0370g00050	Unknown protein
VVTU39119_at			1.05159	0.0071574	1.28196	0.00137828	-1.00537	0.00548701			1.31905	0.00666932	VIT_04s0008g04520	Zinc finger, FYVE domain containing 26
VVTU9636_at			1.21458	0.0465604	2.15024	0.00443227	-1.00314	0.0036242			1.91352	0.00476805	VIT_11s0016g02430	Dual-specific kinase DSK1
VVTU33754_s_at			1.01468	0.0142208	1.33854	0.00161319	-0.998224	0.0306359			1.05606	0.0129394	VIT_09s0002g00880	Oligouridylate binding protein 1B UBP1B
VVTU25294_s_at			1.3428	0.00894617	1.6018	0.00174409	-0.997326	0.0194031			1.60684	0.00287264	VIT_11s0016g01340	Unknown protein
VVTU6667_at			1.20073	0.0097315	1.50952	0.00159297	-0.995341	0.0135381			1.44942	0.00259996	VIT_16s0098g01630	Importin beta-2
VVTU9571_at					-1.21228	0.000652165	0.998966	0.00380984			-1.25797	0.00161783	CF512040	No hit
VVTU17214_at					-1.04919	0.00687598	1.01462	0.015504			-1.16396	0.00320923	VIT_18s0001g09490	Metal transporter Nramp2
VVTU34699_at					-1.40591	0.0018621	1.01741	0.00321095			-1.10843	0.00138036	TC65948	No hit
VVTU700_at					-1.00569	0.0131846	1.01819	0.0293647			-1.11235	0.0208279	VIT_14s0128g00390	Mitochondrial FAD carrier
VVTU12079_at					-1.478	0.000666545	1.02065	0.0071972			-1.4184	0.00094644	VVTU12079_at	No hit
VVTU14610_s_at					-1.4731	0.00209277	1.02423	0.00946419			-1.01728	0.0278261	VIT_16s0013g01930	Acid phosphatase
VVTU35762_s_at					-1.15123	0.00643801	1.02546	0.0238394			-1.65518	0.00149983	VVTU35762_s_at	No hit
VVTU27622_at					-1.95172	0.0278416	1.02914	0.026245			-1.13764	0.00902044	VIT_03s0063g00880	Calmodulin-binding protein
VVTU38087_at			1.96874	0.0137834	1.08364	0.00549377	1.03241	0.00824807	1.64628	0.0369792			VVTU38087_at	No hit
VVTU5126_s_at					-1.1831	0.00632748	1.04143	0.0227435			-1.69736	0.00171405	VVTU5126_s_at	No hit
VVTU2615_x_at					-1.24736	0.0017455	1.0467	0.0055801			-1.0839	0.00273624	VIT_13s0064g01050	ADP,ATP carrier protein 1
VVTU9977_at					-1.22244	0.000894098	1.04738	0.0147932			-1.10792	0.00211704	VIT_10s0003g01730	PUB17 (PLANT U-BOX17)
VVTU9065_at					-1.26655	0.00244684	1.05099	0.00260302			-1.1491	0.00674019	VIT_08s0040g02750	Ankyrin repeat
VVTU28091_s_at					-1.35733	0.00066766	1.06716	0.00614834			-1.40549	0.00260248	VIT_05s0029g00310	Serine hydroxymethyltransferase 1
VVTU1137_at					-1.37173	0.0306423	1.08225	0.0210843			-1.34692	0.00465436	VIT_05s0077g01970	Zinc finger (C3HC4-type ring finger)
VVTU13094_at					-1.10933	0.0139607	1.08647	0.00376661			-1.30899	0.00389615	VVTU13094_at	No hit
VVTU36562_at			-2.44358	0.0245659	-3.29642	0.00127028	1.11157	0.0326911			-3.53801	0.00152131	VIT_12s0057g00310	Gamete expressed1 (GEX1)
VVTU13643_at					-1.56029	0.00373783	1.12806	0.00718881			-1.59541	0.00623175	VIT_06s0004g03540	MAPK (MPK3)
VVTU4778_at					-1.01132	0.0134864	1.15236	0.00902592			-1.46423	0.001395	VIT_11s0016g03400	MSS1 (sugar transport protein 13)
VVTU16433_at			-1.72914	0.0299745	-2.52468	0.00154922	1.1581	0.0462172			-1.98365	0.00635481	VVTU16433_at	No hit
VVTU12853_at					-1.43549	0.00114621	1.15894	0.021063			-1.19526	0.0033107	VIT_05s0077g00800	DNA replication protein
VVTU4822_at					-1.10146	0.00932458	1.16155	0.0169417			-1.46014	0.00423388	VIT_03s0038g02000	Amidase
VVTU5008_at			1.51461	0.0336912			1.18169	0.0359771	1.84953	0.0443929			VIT_14s0066g00120	Unknown protein
VVTU37538_s_at					-1.02642	0.000936356	1.18247	0.00326003			-1.04555	0.00594645	VIT_09s0054g00370	Mannosyl-oligosaccharide 1,2-alpha-mannosidase IA
VVTU21507_s_at					-1.08961	0.0062415	1.18682	0.00867228			-1.43863	0.00273301	VVTU21507_s_at	No hit
VVTU2656_at					-1.30928	0.046239	1.19876	0.0504569			-1.48851	0.015857	VIT_04s0079g00540	No hit
VVTU35944_at					-2.59907	0.0105994	1.20416	0.0176676			-2.22521	0.00211626	VIT_09s0018g00240	WRKY DNA-binding protein 40
VVTU34264_s_at					-1.42403	0.000676402	1.21711	0.0101293			-1.36532	0.00235813	VIT_02s0025g03290	Hydroxyproline-rich glycoprotein
VVTU13687_at					-1.84403	0.00248172	1.21926	0.0536016			-1.5257	0.0154453	VIT_13s0156g00550	S-receptor kinase
VVTU35253_s_at			-1.36606	0.00813755	-1.4824	0.00479984	1.21931	0.00574526			-1.26575	0.00230407	VIT_07s0005g00660	Late embryogenis abundant protein 5
VVTU12817_at					-1.42818	0.0247527	1.24282	0.00600259			-1.33436	0.00222412	VIT_15s0021g02700	Beta-expansin (EXPB4)
VVTU5221_at					-1.19299	0.00446055	1.2615	0.0463293			-1.24506	0.0127186	VIT_19s0014g01020	Protein transport protein Sec61 subunit alpha
VVTU14434_at					-1.73904	0.00338494	1.27406	0.00848952			-1.15134	0.00908226	VIT_00s0620g00020	Nuclear RNA-binding protein
VVTU9343_at			-2.04708	0.0226514	-2.70135	0.00194239	1.27803	0.0387366			-2.51041	0.00979516	VIT_08s0040g02730	Exocyst subunit EXO70 H4
VVTU24672_at					-1.77158	0.00976739	1.28591	0.00260302			-1.69249	0.00445199	VIT_14s0108g00890	Beta-1,3-galactosyltransferase
VVTU787_s_at			-1.44975	0.010996	-1.7932	0.00160072	1.31021	0.0172497			-1.85021	0.00106761	VIT_11s0103g00270	NADH dehydrogenase (ubiquinone) 1 alpha subcomplex 1
VVTU5553_s_at			-1.18601	0.0126027	-1.39569	0.00316954	1.31286	0.00468069			-1.0025	0.00611502	VIT_08s0040g00470	Calmodulin-7 (CAM7)
VVTU16650_at					-1.42967	0.0372395	1.33861	0.0172835			-1.39036	0.00619346	VVTU16650_at	No hit
VVTU313_at			-1.34336	0.0496022	-1.68739	0.00922303	1.34584	0.0341997			-1.97292	0.00352366	VIT_00s1466g00010	No hit
VVTU35264_at					-1.03437	0.0509733	1.35577	0.0114192			-1.40252	0.00240628	VIT_04s0023g00050	Sterol glucosyltransferase
VVTU5074_at					-1.30722	0.0321662	1.36355	0.00381083			-1.31226	0.000717516	VIT_03s0063g02040	Caffeine synthase
VVTU16648_at					-1.10787	0.0498896	1.37025	0.0323537			-1.22868	0.00796561	VVTU16648_at	No hit
VVTU39506_x_at					-1.49502	0.00440185	1.40346	0.00579361			-1.96919	0.000422347	VIT_19s0090g01370	No hit
VVTU6170_at					-1.14786	0.00340858	1.40904	0.00260302			-1.59118	0.000523869	VIT_16s0098g01530	Unknown protein
VVTU8153_at					-2.24765	0.00958822	1.46178	0.0224353			-2.03842	0.00415896	VIT_17s0000g04750	UDP-glycosyltransferase 89B2
VVTU12785_s_at			-1.56749	0.018889	-1.28908	0.0146027	1.49051	0.0027527			-1.41857	0.00593564	VIT_06s0004g04660	No hit
VVTU32544_s_at			-1.2283	0.0299338	-1.33007	0.00822432	1.50407	0.00231265			-1.44541	0.00344621	VIT_18s0001g05810	Cytochrome c
VVTU4227_at					-1.58801	0.0266595	1.51	0.00866656			-1.92039	0.00556896	VIT_01s0127g00680	SRO2 (similar to rcd one 2)
VVTU11900_at					-1.63471	0.054047	1.52051	0.0071972			-1.3517	0.0084521	VIT_19s0015g01300	Amino acid permease 7
VVTU17421_s_at			-3.61379	0.0317676	-4.23891	0.00332741	1.54222	0.00839463	-2.10472	0.0371094	-3.64694	0.000263507	VIT_02s0033g01390	No hit
VVTU13081_at			-1.12062	0.0457379	-1.3664	0.00489183	1.54836	0.0121323			-1.58661	0.0169964	VIT_06s0004g07500	WRKY DNA-binding protein 33
VVTU17406_s_at					-1.30157	0.0497245	1.58614	0.00787961			-1.74341	0.00493202	VIT_10s0003g01460	Nucleobase-ascorbate transporter 2 (NAT2)
VVTU788_at					-1.1169	0.014485	1.61125	0.00871429			-1.1127	0.00575184	VIT_18s0122g00850	Tonoplast monosaccharide transporter2
VVTU35238_x_at					-1.65522	0.00422391	1.70445	0.00282907			-1.83991	0.000453222	VIT_19s0090g01370	No hit
VVTU2594_at					-1.18806	0.0472805	1.74171	0.00324045			-1.43079	0.0224164	VIT_18s0001g12800	Dihydroflavonol 4-reductase
VVTU35195_at					-1.54174	0.0317653	1.74451	0.00315228			-2.23225	0.00197906	VVTU35195_at	No hit
VVTU20779_at			-1.33782	0.0367142	-1.78809	0.00391462	1.75986	0.035883			-2.45547	0.00709168	VIT_14s0068g02150	Kelch repeat-containing F-box family protein
VVTU11927_at					-2.57971	0.0254664	1.76362	0.0417569			-3.75029	0.00126484	VIT_05s0062g00980	Aldo/keto reductase AKR
VVTU2500_at					-1.0093	0.0425841	1.78063	0.0159573			-2.06278	0.0395955	VVTU2500_at	No hit
VVTU4210_at					-2.4366	0.0197738	1.78304	0.0202067			-2.34651	0.00527971	VIT_14s0068g01760	Alcohol dehydrogenase
VVTU2252_s_at			-1.4249	0.0290781	-1.53331	0.00898623	1.96563	0.00104136			-1.71138	0.00114499	VIT_18s0001g00360	No hit
VVTU38599_at			-1.63275	0.0212856	-1.99869	0.0019954	1.97012	0.0231082			-2.82104	0.00722551	TC67818	F-type H+-transporting ATPase subunit a
VVTU21935_at			-3.079	0.0438232	-4.02867	0.00663366	2.02402	0.0150926			-2.56781	0.0115087	VIT_16s0050g00400	Photoassimilate-responsive protein PAR-1a
VVTU22839_at					-3.68322	0.0198994	2.07115	0.0240367			-2.95693	0.0136236	VIT_09s0002g05570	ABC transporter g family pleiotropic drug resistance 12 PDR12
VVTU12754_at			-1.90853	0.0476082	-2.11292	0.0506586	2.12681	0.0159153			-2.95514	0.00431678	VIT_14s0068g01360	GEM-like protein 5
VVTU3763_at					-2.1696	0.0284991	2.23085	0.00201083			-2.61542	0.000263507	VIT_00s0274g00080	Benzoquinone reductase
VVTU8122_at			-1.85168	0.00607605	-2.11889	0.000555073	2.25771	0.00142619			-1.86453	0.000283476	VIT_17s0000g01910	Glutamine synthetase cytosolic isozyme 1
VVTU5868_at			-1.76641	0.0202581	-2.03788	0.021848	2.28408	0.000807868			-3.31035	0.000963622	VIT_06s0009g01140	Amino acid permease
VVTU2928_at			-4.09705	0.00886929	-4.34732	0.00124791	2.30996	0.0444624			-4.21921	0.0019839	VIT_08s0007g02360	Harpin inducing protein 1-like 9
VVTU8330_at					-1.97918	0.00639871	2.37515	0.0495645			-2.99718	0.00686512	VIT_02s0025g03310	Arsenite transport protein (ArsB)
VVTU7199_at			-2.81303	0.0179617	-3.82607	0.00266817	2.4261	0.0112187			-2.516	0.00113735	VVTU7199_at	Monooxygenase
VVTU15353_at			-4.16682	0.0426563	-4.8641	0.0121282	2.42722	0.0498185			-2.92974	0.000679639	VIT_11s0065g00350	Trans-cinnamate 4-monooxygenase
VVTU13570_s_at			-1.7009	0.0261872	-2.65304	0.0025119	2.53832	0.0114754			-3.05341	0.018055	VIT_19s0090g01350	Aspartyl protease
VVTU13085_at			-4.58417	0.0214913	-4.34649	0.0117095	2.69974	0.00674805			-3.1747	0.00345746	VIT_05s0077g01150	Beta-1,3-glucanase
VVTU3622_s_at					-1.59116	0.0468324	4.06097	0.023241			-3.16517	0.00691446	VIT_05s0049g00800	Unknown protein
VVTU34553_s_at			-6.41358	0.0143774	-8.5465	0.000130365	4.2254	0.047885			-6.76982	0.000379386	VIT_16s0100g01030	Stilbene synthase [Vitis quinquangularis]
VVTU34226_x_at			-3.4741	0.0503452	-4.13496	0.015503	4.32934	0.00242745			-5.10624	0.000757189	VIT_19s0014g02740	Metallothionein
VVTU3974_x_at			-7.99661	0.00583228	-8.77252	0.000326153					-6.32412	0.00128939	VIT_05s0077g01530	Pathogenesis protein 10 [Vitis vinifera]
VVTU35718_at			-7.14892	0.00524004	-8.043	0.00041577					-5.4505	0.00084516	VIT_06s0004g01030	Dirigent protein
VVTU6035_x_at			-6.68455	0.0090495	-7.02614	0.00150855					-4.27776	0.000379386	VIT_16s0100g01170	Stilbene synthase 1 [Vitis vinifera]
VVTU13759_at			-6.52833	0.00482265	-7.11983	0.000288948					-6.0767	0.00111104	VIT_03s0088g00710	Pathogenesis-related protein 1 precursor (PRP 1)
VVTU34554_s_at			-6.48812	0.0149431	-8.7378	0.000194631					-6.80893	0.00103506	VIT_16s0100g00950	Stilbene synthase 3
VVTU15628_s_at			-6.30755	0.0137834	-8.38214	0.000121127					-6.31577	0.000923234	VIT_16s0100g00950	Stilbene synthase 3
VVTU21514_x_at			-6.00584	0.0103398	-7.92141	0.000220922					-5.95269	0.000658698	VIT_06s0004g01020	Dirigent protein
VVTU1755_at			-5.54129	0.00537832	-6.75551	0.000147836					-4.5927	0.00445578	VIT_05s0077g01560	Pathogenesis protein 10.3 [Vitis quinquangularis]
VVTU28231_at			-5.51423	0.00886929	-5.25691	0.00200931					-4.21481	0.00161976	VIT_03s0088g00700	Pathogenesis related protein 1 precursor (pr1 gene)
VVTU11765_at			-5.45362	0.0111271	-6.44779	0.00124639					-4.38143	0.000505017	VIT_16s0100g00880	Stilbene synthase [Vitis pseudoreticulata]
VVTU13404_at			-5.3385	0.00175284	-6.25898	1.43041e-05					-4.85461	0.00128713	VIT_01s0011g02320	Unknown protein
VVTU34913_at			-5.31291	0.0168687	-5.88672	0.00199761					-3.78328	0.000994893	VIT_16s0100g00810	Stilbene synthase [Vitis vinifera]
VVTU4789_at			-5.16486	0.00646924	-5.7294	0.000336566					-4.25313	0.00273991	VIT_03s0091g00160	NtPRp27 secretory protein
VVTU34553_x_at			-4.90792	0.0105495	-4.95744	0.00248906					-3.23594	0.000134205	VIT_16s0100g01030	Stilbene synthase [Vitis quinquangularis]
VVTU39284_at			-4.77283	0.00851255	-4.1828	0.00148888					-2.36614	0.0254829	VIT_18s0001g15130	WD40 repeat protein
VVTU7470_at			-4.65044	0.0137834	-4.42735	0.00293852					-3.68713	0.00239322	VIT_10s0003g05430	Reticuline oxidase precursor
VVTU15503_at			-4.53081	0.00482265	-5.18149	0.00010751					-3.42717	0.000927027	VIT_02s0033g01380	Alternative oxidase 1D
VVTU37609_at			-4.52637	0.0176251	-4.12732	0.00837921					-2.86486	0.00911066	VIT_10s0003g05450	Reticuline oxidase precursor
VVTU40381_at			-4.4346	0.00710591	-4.29026	0.00066766					-2.84722	0.0198021	VIT_18s0001g15130	WD40 repeat protein
VVTU10655_at			-4.4298	0.0220809	-4.51082	0.00816469					-2.73966	0.0107938	VIT_15s0048g00510	Pectinesterase family
VVTU9364_at			-4.41442	0.0305333	-4.73026	0.0112508					-4.0493	0.00272331	VIT_00s0270g00120	Alpha-amylase/subtilisin inhibitor
VVTU2688_s_at			-4.24591	0.00482265	-4.40594	0.00102608					-2.60272	0.00865498	VIT_00s0480g00030	Polyphenol oxidase
VVTU26310_s_at			-4.2208	0.0146555	-4.88357	0.00274181					-2.57699	0.00611502	VIT_10s0042g00930	Stilbene synthase [Vitis pseudoreticulata]
VVTU13955_at			-4.14741	0.0225798	-3.97577	0.0109233					-3.01076	0.00157519	VIT_14s0128g00780	Lipoxygenase
VVTU38619_at			-4.12666	0.0162408	-3.30742	0.0182968					-2.55591	0.019775	VIT_02s0025g02490	Unknown protein
VVTU35942_s_at			-3.90717	0.00644145	-3.11021	0.00163695					-2.95091	0.0017165	VIT_08s0040g01710	Phenylalanine ammonia-lyase
VVTU34547_s_at			-3.88239	0.00841123	-4.04646	0.00129926					-2.49551	0.0360684	VVTU34547_s_at	No hit
VVTU6036_at			-3.82227	0.0185043	-4.06934	0.00539044					-2.92971	0.000638356	VIT_05s0020g03140	Sugar transporter 13
VVTU12996_at			-3.78571	0.0166227	-4.00548	0.00459597			-3.70212	0.0513491			VIT_04s0008g01500	Heat shock protein 17.6 kDa class II
VVTU9858_s_at			-3.72517	0.0070732	-4.31379	0.000583985					-3.98702	0.00365283	VIT_18s0001g08760	No hit
VVTU1670_at			-3.69115	0.0131922	-2.98608	0.00592654					-2.56386	0.00414873	VIT_08s0040g01710	Phenylalanine ammonia-lyase
VVTU17551_at			-3.66904	0.0202581	-3.30076	0.0128063					-2.51266	0.00283882	VIT_03s0088g00700	Pathogenesis related protein 1 precursor (pr1 gene)
VVTU24741_x_at			-3.55933	0.0380512	-3.92864	0.0140662					-2.04878	0.000938268	VIT_16s0100g01110	Resveratrol synthase (RS1)
VVTU14850_at			-3.53079	0.0197239	-3.89245	0.00478395					-2.0374	0.00462483	VIT_12s0028g02530	Zinc finger (C3HC4-type ring finger)
VVTU2469_at			-3.49988	0.0177837	-2.4627	0.0129718					-2.01182	0.0379801	VIT_12s0057g00420	Auxin-responsive protein AIR12
VVTU37592_at			-3.4477	0.0262743	-3.69889	0.00628791					-2.85332	0.00435152	VIT_04s0069g01010	Harpin-induced protein
VVTU26285_at			-3.41402	0.0331074	-3.70838	0.0123175					-2.2965	0.000263507	VIT_16s0039g01240	Phenylalanin ammonia-lyase [Vitis vinifera]
VVTU12417_s_at			-3.314	0.0347056	-4.09299	0.00854982					-2.52262	0.0107144	VIT_06s0061g00120	Beta-1,3-glucanase [Vitis riparia]
VVTU15741_at			-3.31071	0.0355834	-3.8447	0.0109297					-2.36822	0.000523869	VIT_10s0003g04080	Unknown
VVTU9472_at			-3.30048	0.0338449	-3.42086	0.0166435					-1.88798	0.00596092	VIT_17s0000g05360	Germin
VVTU11329_at			-3.25188	0.012947	-2.98473	0.00454799					-1.78384	0.00611502	VIT_01s0011g00380	SP1L1 (SPIRAL1-like1)
VVTU1996_x_at			-3.17793	0.0219446	-3.30547	0.00442322					-2.9502	0.00352798	VIT_12s0034g01870	Cupin
VVTU21246_at			-3.17376	0.00644145	-3.07654	0.00136054					-1.67969	0.0114289	VIT_01s0026g02590	Calcium-binding protein CML
VVTU10087_at			-3.11513	0.00482265	-2.78944	0.000391608					-2.44286	0.00217422	VIT_04s0079g00790	Acyl-CoA synthetases (Acyl-activating enzyme 11)
VVTU2852_at			-3.0667	0.0332004	-3.51145	0.0097621					-2.40779	0.000251216	VIT_05s0094g00360	Chitinase class IV
VVTU21823_at			-2.99888	0.0202581	-3.31005	0.00518524					-1.96917	0.00480179	VIT_11s0016g03080	Clavata1 receptor kinase (CLV1)
VVTU16446_at			-2.94649	0.0208462	-2.38374	0.0162784					-2.26414	0.0252692	VIT_05s0049g01200	S-locus lectin protein kinase
VVTU33485_x_at			-2.91149	0.00162159	-3.2824	6.90307e-05			-2.29817	0.0199905	-2.90286	0.000251216	VIT_05s0077g01530	Pathogenesis protein 10 [Vitis vinifera]
VVTU15178_at			-2.88089	0.00175284	-2.70127	0.000171882					-1.50421	0.0529194	VIT_16s0098g01160	Subtilisin protease
VVTU2605_s_at			-2.65715	0.0111271	-2.71717	0.0017115					-2.82043	0.0378357	VIT_01s0026g02400	Glutathione S-transferase 10 GSTU10
VVTU9074_at			-2.55023	0.00175284	-2.48883	0.000340463					-1.86132	0.00266908	VIT_04s0008g02510	Receptor kinase homolog LRK10
VVTU12825_at			-2.53104	0.00482265	-2.43833	0.000350764					-1.91217	0.0045433	VIT_04s0008g05760	WRKY DNA-binding protein 18
VVTU2527_at			-2.44122	0.0495813	-2.36377	0.0182044					-1.22766	0.0194362	VIT_15s0046g02170	3-methyl-2-oxobutanoate hydroxy-methyl-transferase
VVTU7436_at			-2.42623	0.00710591	-2.12131	0.00238844					-1.5664	0.0070602	VIT_14s0083g00460	Tryptophan synthase beta chain 2
VVTU13435_s_at			-2.41219	0.0103398	-2.38542	0.0137186					-2.18703	0.0276055	VIT_06s0004g04180	Zinc finger (C2H2 type) protein (ZAT11)
VVTU4219_at			-2.3924	0.0321313	-1.57173	0.0404379					-1.35707	0.0533174	VIT_05s0049g01550	Peptide transporter protein 3
VVTU15742_at			-2.37901	0.00684158	-2.34829	0.00117231					-1.33517	0.0133968	VIT_14s0081g00190	No hit
VVTU2671_at			-2.37851	0.0060245	-2.24635	0.000826855					-1.59389	0.00222729	VIT_16s0100g01140	Stilbene synthase 2
VVTU4057_at			-2.34255	0.0309117	-2.4762	0.0124559					-1.5059	0.0168562	VIT_18s0001g00680	Laccase
VVTU35411_at			-2.22959	0.0326222	-1.83467	0.0297901					-1.60508	0.0486438	VIT_03s0017g01940	Unknown
VVTU35262_at			-2.21545	0.0525526	-2.98559	0.00657381					-2.61152	0.000263507	VIT_00s0347g00040	Avr9/Cf-9 rapidly elicited protein 20
VVTU7619_x_at			-2.12634	0.0242218	-2.85618	0.00390242					-2.12336	0.000379386	VVTU7619_x_at	Stilbene synthase - grape
VVTU5809_at			-2.11669	0.0323855	-2.38658	0.00716788					-1.5884	0.00807307	VIT_05s0020g04420	Calmodulin
VVTU10868_at			-2.09804	0.0138412	-2.31262	0.0022335					-2.04555	0.0152921	VIT_00s0316g00010	Disease resistance protein
VVTU28295_at			-2.0827	0.0075942	-1.84193	0.00181089					-1.15168	0.00171208	VIT_16s0050g00010	Receptor kinase homolog LRK14
VVTU2804_s_at			-2.01055	0.00966295	-2.54266	0.000836192					-1.42779	0.0130521	VIT_08s0058g01390	WRKY DNA-binding protein 70
VVTU21038_x_at			-1.99415	0.0181485	-1.93413	0.00702167					-1.10445	0.0076032	VIT_13s0106g00010	Brassinosteroid insensitive 1-associated receptor kinase 1
VVTU6629_s_at			-1.97202	0.00677293	-1.43123	0.000349336					-1.26147	0.0357451	VIT_13s0158g00150	Crinkly4
VVTU3962_s_at			-1.96929	0.0131922	-3.15085	0.00231843					-3.65302	0.00123334	VIT_07s0005g04890	Glutathione S-transferase 25 GSTU7
VVTU33158_x_at			-1.88323	0.00482265	-1.10262	0.0136192					-1.02914	0.00252014	VVTU33158_x_at	No hit
VVTU7222_at			-1.86638	0.0329262	-2.22363	0.0186086					-1.58512	0.0107743	VIT_01s0010g03930	WRKY DNA-binding protein 75
VVTU29193_at			-1.84588	0.0170288	-2.35673	0.00248506			-1.27622	0.0371094	-1.64575	0.00029006	VIT_14s0068g01250	Mitochondrial phosphate transporter
VVTU10314_at			-1.75667	0.0097315	-1.46056	0.00506587					-1.95435	0.0529916	VIT_06s0004g04010	Exocyst subunit EXO70 H7
VVTU2775_x_at			-1.72483	0.0096795	-1.4267	0.00226849					-1.1167	0.00128939	VIT_16s0100g00770	Stilbene synthase
VVTU10036_at			-1.71643	0.0351889	-1.31672	0.0418829					-1.60181	0.00556896	VIT_08s0058g00860	Unknown protein
VVTU11089_at			-1.69179	0.0409996	-1.50547	0.0314984			-1.0812	0.0513491	-1.20006	0.00902044	VIT_04s0008g06930	Transposase, IS4
VVTU21781_at			-1.68129	0.00942005	-2.24737	0.000787688					-1.40777	0.0189061	VVTU21781_at	Ribosomal protein S5 (RPS5B) 40S
VVTU15142_at			-1.66332	0.00671839	-1.78541	0.000969334					-1.28001	0.00445578	VIT_03s0091g00480	Zinc finger (C3HC4-type ring finger)
VVTU40799_at			-1.56144	0.0116024	-1.46711	0.00348826					-1.58198	0.00142797	VIT_06s0009g03590	Unknown protein
VVTU21_at			-1.55873	0.00677293	-1.78746	0.000686962					-1.54521	0.00804197	VIT_08s0007g07440	PUMILIO 12 (APUM12)
VVTU23042_at			-1.54558	0.0329994	-1.95771	0.0095474					-1.19452	0.012449	VIT_03s0038g00230	Purple acid phosphatase 2 PAP2
VVTU9319_s_at			-1.49062	0.0202727	-1.7924	0.00414561					-1.05963	0.0488515	VIT_06s0009g01810	APK2A (protein kinase 2A)
VVTU12557_s_at			-1.42675	0.0429108	-1.87211	0.00981414					-1.48367	0.00965299	VIT_17s0000g05850	ATATH1 (ABC2 homolog1)
VVTU2115_at			-1.40795	0.00708919	-1.7531	0.000668331					-1.09888	0.00227656	VIT_14s0066g02610	Unknown
VVTU4608_at			-1.30715	0.0391641	-1.91975	0.00675464					-1.56781	0.000380205	VIT_12s0059g01080	Acid phosphatase/vanadium-dependent haloperoxidase
VVTU7637_at			-1.30178	0.0208462	-1.57555	0.00357283					-1.28917	0.00161945	VIT_05s0062g00790	NSL1 (necrotic spotted lesions 1)
VVTU17907_s_at			-1.29067	0.0304533	-1.45576	0.0036363					-1.02627	0.0498111	VIT_10s0071g01060	Pyruvate kinase
VVTU39211_at			-1.25659	0.0208462	-1.73775	0.00283301					-1.13184	0.0403383	TC63870	Hcr9-4E
VVTU9547_s_at			-1.2325	0.0207615	-1.52584	0.00203194					-1.38138	0.00157162	VIT_00s0264g00020	Zinc finger (C3HC4-type ring finger)
VVTU12399_s_at			-1.16467	0.0464472	-1.53403	0.00539044					-1.59024	0.0177678	VIT_01s0011g04210	Amino acid permease
VVTU5317_s_at			-1.1235	0.0162643	-1.95583	0.000820063					-2.29758	0.00146764	VIT_11s0016g05430	Unknown protein
VVTU3959_s_at			-1.10759	0.00921855	-1.00713	0.00447138					-0.996223	0.0160579	VIT_14s0083g00160	Proteasome maturation factor UMP1
VVTU8951_at			-1.07155	0.0431486	-1.82799	0.00347882					-1.14215	0.003867	VVTU8951_at	BRI1 (brassinosteroid insensitive 1)
VVTU6948_at			-1.04612	0.0190447	-1.39259	0.00446156					-1.37165	0.0281051	VIT_04s0008g06570	Chorismate mutase, cytosolic (CM2)
VVTU4863_at			-1.04075	0.038116	-1.38015	0.0101169					-1.34716	0.0099966	VIT_12s0028g00580	Unknown protein
VVTU5825_at			-1.01316	0.0120935	-1.11946	0.00172795					-1.27044	0.0174124	VIT_18s0122g01270	Protein kinase APK1B
VVTU5258_at			-1.01256	0.018238	-1.61662	0.00390057					-1.19648	0.0491821	VIT_01s0026g00280	Trehalose 6-phosphate synthase
VVTU22477_s_at			0.995128	0.0196772	1.52265	0.000420129					1.12234	0.0520424	VIT_17s0000g01170	Thylakoid lumenal 17.9 kDa protein, chloroplast
VVTU6531_s_at			0.995228	0.0453675	1.09194	0.0274206					1.14368	0.00623323	VIT_16s0013g00240	Unknown protein
VVTU9135_at			0.995625	0.0242306	1.6428	0.00414561					2.24441	0.00529664	VIT_18s0157g00090	Alliin lyase precursor
VVTU25021_at			0.99629	0.00952899	1.20453	0.00543359					1.04048	0.0063638	VIT_02s0033g00320	PRLI-interacting factor L
VVTU36544_at			0.996449	0.0317941	1.57055	0.000928355					1.20032	0.00317514	VIT_05s0077g00940	Phytochrome B
VVTU16231_s_at			0.996924	0.019664	1.16408	0.00573736					1.20544	0.00341209	VIT_18s0089g00900	Whirly 2
VVTU3803_at			0.998431	0.016776	1.86542	0.00635126					1.49355	0.00400387	VIT_12s0057g00560	PAT1 (Phytochrome a signal transduction 1)
VVTU16024_x_at			0.999575	0.0465288	1.24917	0.00388972					1.0004	0.0351191	VIT_04s0044g00110	HIGH MOBILITY GROUP B 2
VVTU31385_at			1.00117	0.0096155	1.41441	0.0012262					1.27568	0.0208055	VIT_11s0118g00410	ANTR2 (anion transporter 2
VVTU10843_at			1.00174	0.0353568	1.54027	0.00958553					1.10294	0.00177422	VIT_08s0040g02870	Fe-S-cluster oxidoreductase
VVTU4513_s_at			1.00199	0.0136563	1.44976	0.0018621					1.55016	0.00300437	VIT_15s0046g02910	Ribosomal protein L21, chloroplast / CL21 (RPL21) 50S
VVTU19050_s_at			1.00409	0.0141789	1.05706	0.0232673					1.45439	0.000923234	VIT_09s0054g00890	V-type H+-transporting ATPase subunit A
VVTU9066_at			1.00493	0.0195326	1.64904	0.00395271					1.31179	0.000890165	VIT_03s0091g00870	Adenylylsulfate kinase 1 (AKN1)
VVTU3388_at			1.00582	0.0203232	1.38729	0.000951094					1.47537	0.000610372	VIT_01s0011g00550	Hydrolase, alpha/beta fold family
VVTU5880_s_at			1.00637	0.0135059	1.76535	0.00157994					1.32319	0.0159856	VIT_14s0083g00640	Constans 2 (COL2)
VVTU24845_at			1.0066	0.0319944	1.26602	0.00429136					1.03674	0.00319988	VIT_19s0015g00300	KCO1 (two pore K channel)
VVTU23474_at			1.00751	0.0186209	2.06674	0.00365914					1.47226	0.00718735	VIT_07s0129g00030	Short-root transcription factor (SHR)
VVTU8433_at			1.00871	0.0314116	1.85582	0.00176114					1.35305	0.0291274	VIT_08s0007g04340	Peptidylprolyl isomerase
VVTU15818_at			1.00964	0.0234371	1.71128	0.00104601					1.46458	0.000687988	VIT_07s0005g00940	Kinesin motor protein
VVTU2212_s_at			1.01	0.0147828	1.64059	0.000510342					1.92842	0.00239501	VIT_06s0009g01670	forkhead-associated domain-containing protein
VVTU13947_s_at			1.01131	0.027149	1.69055	0.00364457					1.22876	0.00812614	VIT_11s0078g00310	Isoamylase-type starch-debranching enzyme 1
VVTU13572_at			1.01225	0.00749098	1.40224	0.00102751					1.27657	0.00480179	VIT_01s0150g00270	Unknown protein
VVTU40707_at			1.01333	0.0221136	1.52947	0.0018782					1.33869	0.0165441	TC70343	No hit
VVTU18666_at			1.01435	0.0097315	1.414	0.000555073					1.15697	0.00405639	VIT_05s0020g03470	Hydroxyproline-rich glycoprotein
VVTU23058_at			1.01455	0.0172689	1.36586	0.00217726					1.29842	0.00349765	VIT_14s0060g01510	Importin alpha
VVTU3293_at			1.01824	0.0128195	1.44825	0.00500902					1.06815	0.0108032	VIT_13s0067g01340	Unknown protein
VVTU26093_at			1.0251	0.0106012	1.33778	0.00161994					1.23942	0.00993071	VIT_13s0156g00440	R protein disease resistance protein
VVTU5346_s_at			1.02727	0.0260156	1.44257	0.00155172					1.68395	0.000351317	VIT_14s0030g00710	Na/H antiporter
VVTU9872_at			1.02769	0.0292372	1.31054	0.00554074					1.54173	0.00382106	VIT_03s0038g00270	Root phototropism protein 3 (Non-phototropic hypocotyl protein 3)
VVTU11003_at			1.02958	0.0395638	1.10923	0.00816985					1.16232	0.00779965	VIT_15s0021g01320	Alpha-1,6-mannosyltransferase
VVTU40802_s_at			1.02982	0.0248932	1.84122	0.00246666					1.45387	0.0060486	VIT_06s0009g02020	Tubulin beta-4 chain
VVTU25972_at			1.03033	0.0188769	1.55817	0.00183759					1.4852	0.00108233	VIT_19s0027g00490	DNA topoisomerase 2-associated protein PAT1
VVTU1333_s_at			1.03336	0.01184	1.18425	0.00235541					1.27342	0.00106231	VIT_07s0005g04600	Alcohol dehydrogenase class III
VVTU15807_at			1.03363	0.0161596	1.25262	0.00356187					1.01357	0.0123814	VIT_07s0005g01610	Unknown protein
VVTU33819_at			1.03363	0.00902645	1.31298	0.00395225					1.11175	0.0183772	VVTU33819_at	Disease resistance protein (NBS-LRR class) Rps1-k-2
VVTU3813_s_at			1.0344	0.00671839	1.19393	0.000938461					1.25076	0.00234817	VIT_07s0191g00090	14-3-3 protein GF14 omega (GRF2)
VVTU37076_at			1.03553	0.0202581	1.0478	0.00671624					1.10979	0.0015395	VIT_15s0021g00530	Unknown protein
VVTU21704_s_at			1.0356	0.0329769	1.81341	0.00217022					1.1692	0.00360563	VIT_11s0016g00200	CBL-interacting protein kinase 6 (CIPK6)
VVTU12550_at			1.03652	0.0114284	1.13181	0.00213709					1.49133	0.00317514	VIT_02s0241g00140	Calmodulin (A)
VVTU1958_at			1.0368	0.0098981	1.61049	0.000528257					1.82381	0.00296751	VIT_13s0067g02060	Biotin/lipoyl attachment domain-containing protein
VVTU18935_s_at			1.03707	0.0278032	1.75652	0.00503021					1.69404	0.000795163	VIT_09s0002g04330	Ribosomal protein S17 30S
VVTU37464_at			1.03874	0.0444826	1.4016	0.0193954					1.19024	0.00491283	VVTU37464_at	No hit
VVTU12552_s_at			1.03987	0.0481825	1.6226	0.00391462					1.48057	0.00123515	VIT_04s0008g05240	Brittle 1 protein
VVTU6709_at			1.04058	0.00851255	1.21989	0.00241963					1.27208	0.00161945	VIT_15s0048g00390	O-sialoglycoprotein endopeptidase
VVTU14223_at			1.04295	0.0097315	1.63151	0.000500404					1.27365	0.000674022	VIT_07s0005g00100	LPA1 (LOW PSII accumulation1)
VVTU30896_at			1.04471	0.0229155	1.48505	0.00705226					1.01429	0.00237444	VIT_09s0002g03870	RPS5 (resistant to p. syringae 5)
VVTU16652_at			1.0472	0.0138218	1.28049	0.00689387					1.2295	0.0106564	VIT_07s0031g01180	Armadillo helical
VVTU23853_at			1.04775	0.0274632	1.48059	0.000605252					1.07952	0.00892684	VIT_16s0100g00370	Valyl-tRNA synthetase
VVTU27569_x_at			1.04837	0.0192939	1.64548	0.000266066			1.0178	0.0507242	1.57143	0.000757189	VVTU27569_x_at	Aquaporin PIP2;4
VVTU34773_at			1.0497	0.0253589	1.24944	0.0138939					1.0628	0.0418775	VIT_08s0007g00940	LHW (lonesome highway)
VVTU6230_at			1.05526	0.0144232	1.51632	0.0016483					1.34438	0.00161945	VIT_04s0008g02900	Protein disulfide isomerase
VVTU3812_at			1.05827	0.0168687	1.41523	0.00183095					1.2715	0.00106667	VIT_13s0019g01010	ABA2 (ABA deficient 2)
VVTU11745_at			1.06013	0.0147381	1.36134	0.00372842					1.10457	0.00332768	VIT_19s0014g02470	Unknown protein
VVTU18295_s_at			1.06327	0.007495	1.50811	0.000456391					1.31498	0.00776458	VIT_04s0008g00720	Vacuolar processing enzyme gamma
VVTU16230_at			1.06471	0.0245659	1.47303	0.00375195					1.83661	0.00878674	VIT_08s0056g01520	Acetylglucosaminyltransferase
VVTU4482_at			1.06603	0.0253589	1.19427	0.00457273					1.62697	0.00261222	VIT_01s0026g00960	Unknown protein
VVTU4927_at			1.06613	0.0225324	1.29508	0.00150154					1.14718	0.00313721	VIT_08s0056g01520	Acetylglucosaminyltransferase
VVTU13004_at			1.06705	0.0188831	1.17064	0.00134777					1.12659	0.0361623	VIT_12s0059g02250	Ribosomal protein L6
VVTU20512_at			1.06907	0.00738208	1.4395	0.000962483					1.40234	0.00160573	VIT_18s0072g00860	Photosystem I assembly protein Ycf37
VVTU4936_at			1.07321	0.0477678	1.62799	0.000510342					1.54944	0.00126751	VIT_15s0024g00640	SIGB (SIGMA factor B)
VVTU4649_s_at			1.07376	0.0139336	1.54627	0.00114621					1.55338	0.00155478	VIT_00s0264g00100	Phospholipase D delta isoform 1b
VVTU14271_at			1.07421	0.0420606	1.57268	0.0072023					2.01353	0.00218009	VVTU14271_at	No hit
VVTU3496_at			1.07977	0.0264185	1.16717	0.0297947					3.23054	0.0480752	VIT_01s0146g00070	11-beta-hydroxysteroid dehydrogenase
VVTU7169_at			1.08159	0.0192418	1.44835	0.00328775					1.14592	0.00143845	VIT_07s0005g05030	CLIP-associating protein (CLASP)
VVTU24382_s_at			1.08258	0.0142723	1.37865	0.00225147					1.64899	0.000658339	VIT_12s0134g00510	Cytochrome B6-F complex iron-sulfur subunit, PETC
VVTU1475_at			1.08414	0.0383194	1.17831	0.00324202					1.39304	0.00110746	VIT_02s0025g03590	Phospholipid hydroperoxide glutathione peroxidase
VVTU14305_at			1.08445	0.0090495	0.99577	0.000969109					1.02929	0.00627952	VVTU14305_at	No hit
VVTU4004_s_at			1.08466	0.0151614	1.14984	0.00592671					1.33605	0.00755511	VIT_01s0244g00030	ACP4 (Acyl carrier protein 4)
VVTU24725_at			1.08578	0.00644145	1.27588	0.000683399					1.35599	0.00084516	VIT_08s0040g03370	Pentatricopeptide (PPR) repeat-containing
VVTU20767_at			1.08948	0.0235727	1.53964	0.000756009					1.2832	0.0115336	VIT_15s0048g00950	Glutathione S-transferase Z2 GSTZ2
VVTU12173_at			1.09092	0.0241553					1.30571	0.0532483			VVTU12173_at	No hit
VVTU8214_at			1.09257	0.01184	1.56165	0.000806765					1.28361	0.00962272	VIT_03s0038g02930	Tetracycline transporter protein
VVTU7336_at			1.09269	0.0103398	1.09057	0.00808551					1.53176	0.001714	VIT_08s0007g03670	Lipase GDSL
VVTU19295_s_at			1.09589	0.0432754	1.78354	0.0065657					1.56585	0.0126855	VIT_13s0064g00670	No hit
VVTU18630_at			1.09618	0.00792667	1.31612	0.000622502					1.50861	0.00107306	VIT_11s0016g03210	NADP-dependent malic enzyme
VVTU28447_s_at			1.09666	0.0109953	1.00015	0.00205488					1.30194	0.00102587	VIT_15s0107g00310	EF hand
VVTU4452_at			1.1036	0.0104705	2.08358	0.000399827					1.56501	0.00803487	VIT_06s0004g05950	Unknown protein
VVTU25681_at			1.10603	0.0341694	1.53176	0.00238539					1.0131	0.0144552	VIT_17s0000g08360	Phosphatidylinositol 3- and 4-kinase
VVTU8763_at			1.10631	0.0202581	1.33007	0.00177566					1.38231	0.00258055	VIT_00s0207g00230	Phototropic-responsive NPH3
VVTU2835_at			1.10909	0.0313021	1.92082	0.00209469					1.38891	0.0319163	VIT_16s0100g00330	Unknown protein
VVTU136_at			1.11031	0.00886929	1.55047	0.000826855					1.29366	0.00619346	VIT_19s0015g00300	KCO1 (two pore K channel)
VVTU6149_s_at			1.11286	0.00617986	1.09996	0.00145092					1.46373	0.00237444	VIT_08s0007g03110	Transposon protein, Mutator sub-class
VVTU28044_at			1.11434	0.0156108	1.34801	0.00354866					1.00666	0.00296889	VIT_12s0057g00590	Vacuolar protein sorting 11 (VPS11)
VVTU6298_at			1.11659	0.0441911	1.45409	0.0146423					1.02039	0.0179034	VIT_05s0077g00110	Unknown protein
VVTU21820_at			1.11716	0.0208462	1.12561	0.00449807					1.08022	0.00197504	VIT_00s0207g00230	Phototropic-responsive NPH3
VVTU327_at			1.11736	0.02098	1.59455	0.0371937					1.39649	0.00927147	VIT_00s0194g00160	Unknown protein
VVTU8232_at			1.11949	0.0116024	1.48004	0.00373804					1.07265	0.00174294	VIT_09s0002g04810	Coatomer protein complex, subunit beta 2 (beta prime)
VVTU37335_at			1.1223	0.0111618	1.36893	0.000992654					1.40332	0.00176724	VIT_07s0031g01440	Receptor protein kinase
VVTU1342_at			1.12292	0.00768351	1.98966	0.000634937					1.94029	0.000911595	VIT_14s0060g00460	Receptor-like protein kinase
VVTU6065_at			1.12394	0.00851255	1.41636	0.000399689					1.04693	0.00371651	VIT_08s0105g00330	Enhanced silencing phenotype 4 ESP4 symplekin
VVTU5021_at			1.12482	0.0258997	1.39809	0.00480075					1.20153	0.00142797	VIT_05s0077g00450	Ribosomal protein S1 30S
VVTU9215_at			1.12496	0.0368526	1.16609	0.0100931					1.11549	0.0127388	VIT_05s0029g00680	Beta-D-galactosidase
VVTU39644_at			1.12796	0.0203779	1.57456	0.000511471					1.44499	0.0026354	VIT_13s0067g01150	Unknown protein
VVTU13138_s_at			1.12846	0.0174634	1.71447	0.00172928					2.29956	0.00837317	VIT_14s0006g02570	Protease inhibitor/seed storage/lipid transfer protein (LTP)
VVTU22386_at			1.13433	0.0145203	1.56974	0.00236353					1.50767	0.00194254	VIT_05s0029g01140	Sucrose-phosphate synthase
VVTU13053_at			1.13439	0.0148062	1.75042	0.00106414					1.14416	0.0020638	VIT_05s0051g00450	GATA transcription factor 1
VVTU24910_at			1.13458	0.00902645	1.41862	0.00115214					1.62077	0.00434236	VIT_06s0009g00810	Periplasmic beta-glucosidase precursor
VVTU15949_at			1.13467	0.0370192	1.51733	0.0113807					2.14418	0.00155892	VIT_03s0038g01350	Glutamine amidotransferase class-I
VVTU17804_at			1.13618	0.026831	1.34213	0.00115441					1.1516	0.00605022	VIT_00s0220g00080	Rad21/Rec8
VVTU5141_at			1.13818	0.0228554	1.38658	0.00618471					1.09476	0.0212401	VIT_12s0028g03060	HSL1 (HAESA-like 1)
VVTU24208_s_at			1.13902	0.0261872	1.23001	0.0109233					1.17899	0.00142069	VIT_06s0004g07960	Glucose-6-phosphate/phosphate translocator
VVTU22918_s_at			1.14252	0.0117116	1.81372	0.0013671					1.13871	0.0497195	VIT_01s0010g00940	Unknown protein
VVTU37995_s_at			1.14416	0.0221574	1.25644	0.00287681					1.47913	0.00317323	VIT_19s0014g03190	Unknown protein
VVTU7942_at			1.14577	0.0098981	1.16342	0.00215451					1.42396	0.00247461	VIT_14s0030g01530	SF21
VVTU22243_s_at			1.15038	0.0202581	1.99953	0.00248506					2.10076	0.00220617	VIT_03s0063g02020	Tic Complex Tic62 Subunit
VVTU14914_at			1.15152	0.0097315	1.5492	0.000449198					1.13906	0.0060486	VIT_07s0005g05030	CLIP-associating protein (CLASP)
VVTU16083_at			1.15409	0.0161422	1.2027	0.00427781					1.50197	0.0136345	VIT_14s0006g01970	Auxin efflux carrier family
VVTU25962_x_at			1.15421	0.0168687	1.75332	0.000260015					2.12346	0.019525	VVTU25962_x_at	Polyphenol oxidase [Vitis vinifera]
VVTU6703_at			1.1574	0.00671839	1.97359	0.00405225					1.80811	0.00149769	VIT_10s0003g04040	Mitochondrial transcription termination factor
VVTU35432_at			1.15977	0.0183806	1.04242	0.00742028					1.04602	0.00149194	VIT_13s0067g02900	BZIP transcription factor
VVTU29256_at			1.16117	0.00851255	1.10651	0.00149471					1.19158	0.0134852	VIT_08s0007g07880	Polygalacturonase GH28
VVTU13803_s_at			1.16205	0.0146468	1.6723	0.000666545					1.31192	0.00119935	VIT_16s0039g00310	Unknown protein
VVTU15232_at			1.16269	0.0116024	1.14947	0.00293704					1.26326	0.00371976	VIT_07s0005g04710	Protein kinase
VVTU23525_at			1.16612	0.00542594	1.31209	0.000395342					1.19056	0.0205409	VIT_07s0005g00340	Phytochrome A-associated F-box protein
VVTU17156_s_at			1.17205	0.0130319	1.99473	0.000963935					1.98203	0.00403101	VIT_00s0389g00030	CYP72A54
VVTU21145_at			1.17437	0.0237013	1.59466	0.00215599					1.13868	0.00291956	VIT_08s0007g05970	Purple acid phosphatase 16 ATPAP16/PAP16
VVTU18936_at			1.17464	0.00671839	1.77847	0.00022021					1.68102	0.00209119	VVTU18936_at	U2 snRNP auxiliary factor small subunit
VVTU18007_s_at			1.17758	0.0516567	1.78844	0.00527521					1.92986	0.000593865	VIT_02s0025g01080	No hit
VVTU8001_at			1.17912	0.0406589	2.02146	0.00498684					1.16105	0.0143059	VIT_14s0068g01200	Inducer of CBF expression 1 ICE1
VVTU32070_s_at			1.18181	0.010992	1.60755	0.00111045					1.59677	0.000948642	VIT_03s0063g02500	Adenylyl cyclase associated protein
VVTU36865_at			1.18339	0.0116024	1.35265	0.00157213					1.02522	0.00433009	VIT_05s0077g01210	Dihydrolipoyl dehydrogenase
VVTU15964_s_at			1.18849	0.0157315	1.32044	0.00248506					1.03394	0.0328598	VIT_00s0357g00010	Senescence-associated protein
VVTU14546_at			1.18867	0.00894617	1.05368	0.00426533			1.19262	0.0371094	1.1794	0.00697251	VIT_01s0011g02800	RIC7 (ROP-interactive crib motif-containing protein 7)
VVTU1017_at			1.19435	0.0370636	2.16344	0.00161086					1.87019	0.00110746	VIT_02s0154g00080	Multi-copper oxidase (SKU5)
VVTU37100_at			1.19564	0.0097315	1.04379	0.00385447					1.62752	0.0207027	VIT_11s0103g00550	Subtilisin-like serine protease 3
VVTU14188_s_at			1.19599	0.00606283	1.73085	0.00696254					1.79308	0.00112789	VIT_18s0089g01420	Hydrolase, alpha/beta fold
VVTU5003_at			1.20002	0.0319944	1.8132	0.000448671					1.66212	0.00296101	VIT_14s0068g00750	C2 domain-containing protein
VVTU3589_at			1.20048	0.0450415	1.80212	0.00298236					0.99573	0.0191569	VIT_18s0001g03820	Phosphatidylinositol-4-phosphate 5-kinase 1
VVTU14345_at			1.20535	0.015873	1.63918	0.00310841					1.31256	0.00635708	VIT_04s0008g01260	Zinc transporter ZIP4
VVTU21365_at			1.21194	0.0281634	1.3947	0.0058989					1.42142	0.0213356	VVTU21365_at	Unknown
VVTU12576_at			1.21472	0.0167992	1.78177	0.00150381					1.4481	0.0112909	VIT_07s0031g01530	Stress enhanced protein 2 (SEP2)
VVTU38367_s_at			1.21777	0.054948					1.08186	0.0513491	1.00224	0.01414	VIT_04s0008g00870	Phosphoethanolamine/phosphocholine phosphatase
VVTU2123_at			1.21993	0.0392923	1.98467	0.00149056					2.93563	0.00143845	VIT_01s0011g02030	Serine carboxypeptidase S10
VVTU13193_s_at			1.22116	0.00543832	1.32618	0.000664274					1.11581	0.00128939	VIT_06s0009g03240	Pleckstrin homology (PH) domain-containing
VVTU24802_at			1.22139	0.0105495	1.44701	0.000579385					1.42301	0.00493731	VIT_01s0026g01000	Antiviral helicase SKI2
VVTU12478_at			1.22224	0.021381	1.76549	0.00434238					1.33096	0.0124342	VVTU12478_at	No hit
VVTU18997_s_at			1.22581	0.0126438	1.21141	0.0145994					1.60703	0.000539385	VIT_03s0038g04250	Cellulose synthase CESA2
VVTU5227_at			1.22774	0.00496437	1.66212	0.000422578					1.12419	0.0110089	VIT_04s0008g04950	TIFY 8
VVTU1462_at			1.23124	0.0206692	1.65351	0.0124982					1.68751	0.0448724	VIT_03s0091g01290	Serine carboxypeptidase S10
VVTU40447_s_at			1.2331	0.0343347	1.59402	0.00427933					1.34629	0.00234233	VIT_05s0094g01100	Ribosomal protein L2
VVTU30659_at			1.23661	0.00564815	1.5119	0.0016586			1.25513	0.0371094	1.69695	0.00161945	VIT_05s0102g01200	Lectin
VVTU1891_at			1.23935	0.0270438	1.2185	0.00986067					1.42954	0.013029	VIT_00s0583g00030	Sphingolipid delta 4 desaturase DES-1
VVTU27781_s_at			1.23957	0.00710591	1.11402	0.0435624					1.70271	0.0405878	VIT_04s0008g04150	RD22
VVTU7286_at			1.24293	0.0131922	1.816	0.000605252					1.6474	0.00610962	VIT_05s0049g01970	IAA13
VVTU11747_at			1.24312	0.0098981	2.17902	0.0019601					1.88114	0.0204085	VIT_08s0056g00140	Unknown protein
VVTU6201_at			1.2449	0.0150897	1.09187	0.00801343					1.34623	0.00584181	VIT_04s0023g00690	Protein phosphatase 2C
VVTU1059_at			1.24557	0.0126975	1.38309	0.00380796					1.58489	0.0338932	VIT_00s0291g00060	Inorganic phosphate transporter 2-1, chloroplast precursor
VVTU33738_s_at			1.2481	0.0171876	1.47522	0.00465887					1.96108	0.00603833	VIT_14s0068g00680	Glyceraldehyde-3-phosphate dehydrogenase A, chloroplast precursor
VVTU14393_at			1.25093	0.0447243	2.69675	0.00367927					2.14731	0.0390129	VIT_02s0154g00070	Abnormal floral organs
VVTU3463_at			1.25186	0.0079879	1.36851	0.000927467					1.13212	0.00151645	VIT_03s0038g02830	Transportin-2
VVTU14459_at			1.25596	0.0106644	1.84026	0.00092047					1.70983	0.00262335	VIT_01s0113g00420	Zinc finger (DHHC type)
VVTU13112_at			1.25834	0.0481434	1.95828	0.00295585					1.42437	0.00128935	VIT_13s0019g00240	Glycosyltransferase family 14 Beta-1-3-galactosyl-O-glycosyl-glycoprotein
VVTU38493_at			1.26258	0.0148062	1.94775	0.00339668					1.30399	0.000531225	VIT_06s0004g01270	Callose synthase catalytic subunit
VVTU2267_at			1.26293	0.0272583	1.75582	0.000925114					2.3322	0.0047873	VIT_11s0052g00970	AAA-type ATPase
VVTU14398_at			1.26938	0.0522771	1.60223	0.00738851					1.6877	0.00523276	VIT_08s0056g01520	Acetylglucosaminyltransferase
VVTU17088_at			1.27079	0.0097315	1.50332	0.00101794					1.35629	0.00315609	VIT_00s0391g00040	F-box family protein
VVTU3181_at			1.27203	0.0204918	1.82466	0.00262666					1.6793	0.00949361	VIT_05s0020g01140	Ribosomal protein L18
VVTU10021_at			1.27646	0.00482265	1.71054	0.00311315					1.78678	0.0059068	VIT_17s0000g08200	Phosphoglycerate/bisphosphoglycerate mutase
VVTU6054_at			1.2781	0.00784258	1.71038	0.000618068					1.34703	0.00984515	VIT_06s0061g01060	Magnesium transporter CorA 10
VVTU33560_at			1.28408	0.0390809	1.45361	0.00885312					2.0199	0.036713	VIT_01s0011g05490	F-box domain containing protein
VVTU6386_at			1.28825	0.00496437	1.79022	0.000923581					1.6835	0.00119944	VIT_06s0061g00150	Zinc finger (CCCH-type) family protein
VVTU4814_at			1.29401	0.0317676	1.34041	0.0219575			1.14244	0.0507242	1.68345	0.00411794	VIT_06s0004g01550	Phosphoribosylanthranilate transferase
VVTU8059_at			1.29573	0.0215161	1.85619	0.0068794					1.59355	0.000505017	VIT_01s0011g04060	Receptor-like kinase RHG1
VVTU14392_s_at			1.29789	0.0145496	1.2172	0.00865421					1.04428	0.00978558	VIT_18s0001g14400	Peptidyl-prolyl cis-trans isomerase ROC5 (rotamase CYP 5)
VVTU1949_at			1.30246	0.0280615	1.37288	0.0125166					1.09229	0.0114069	VIT_13s0019g03190	Zinc finger (C3HC4-type ring finger)
VVTU6695_at			1.30445	0.0166227	1.54273	0.00366232					1.41626	0.00740406	VIT_14s0066g01050	Glycogen synthase kinase 3 beta
VVTU15044_s_at			1.30499	0.0143774	1.24666	0.00776114					0.998135	0.0103633	VIT_18s0001g14400	Peptidyl-prolyl cis-trans isomerase ROC5 (rotamase CYP 5)
VVTU3113_at			1.30603	0.0281108	1.97674	0.0028303					2.03848	0.00128935	VIT_02s0154g00080	Multi-copper oxidase (SKU5)
VVTU15662_at			1.31128	0.0351889	1.07537	0.0405443					1.04583	0.0474913	VIT_00s0941g00020	Constans interacting protein 6
VVTU9987_s_at			1.31145	0.0279529	1.36429	0.00880862					1.27212	0.0110858	VIT_05s0020g04510	GDP-mannose 3,5-epimerase 1
VVTU12680_at			1.31306	0.00495022	1.79053	0.00175012					1.58044	0.00114499	VIT_04s0023g03510	Ferredoxin:nadp+ Oxidoreductase PETH
VVTU22517_at			1.31915	0.0154777	1.18425	0.0139797			1.65216	0.0534712	1.71251	0.01414	VIT_08s0040g02250	No hit
VVTU1779_at			1.33036	0.00619834	1.69711	0.000664274					1.43393	0.0101705	VIT_06s0004g06140	Ribosomal protein L4
VVTU8030_at			1.3352	0.00786561	1.03492	0.00458897					1.39343	0.0047873	VIT_18s0001g08250	Tubulin alpha-3 chain
VVTU26042_at			1.3362	0.00527834	1.63908	0.000420129					1.20131	0.00282461	GSVIVT00016629001	Glycine-rich protein
VVTU14948_s_at			1.34148	0.0270418	1.13315	0.0183758					1.26695	0.0156386	VIT_17s0000g07850	Nucleobase-ascorbate transporter 6 (NAT6)
VVTU28538_at			1.34476	0.0130416	1.45737	0.00465577					1.41535	0.011476	VIT_02s0025g02310	LHW (lonesome highway)
VVTU35753_s_at			1.34512	0.00537832	1.55575	0.000249259					1.42181	0.0035334	VIT_11s0052g00670	Villin
VVTU4407_at			1.34676	0.0264583	1.81051	0.00539044					1.35607	0.0421641	VIT_07s0129g00030	Short-root transcription factor (SHR)
VVTU18206_s_at			1.3496	0.023673	1.55161	0.00612156					1.8354	0.00262937	VIT_17s0000g07850	Nucleobase-ascorbate transporter 6 (NAT6)
VVTU21749_at			1.35042	0.00851255	1.42139	0.00209167					1.24128	0.0156671	VIT_01s0010g02220	Zinc finger (C3HC4-type ring finger)
VVTU25807_at			1.35124	0.0296615	1.56917	0.00801343					1.28698	0.0182593	VIT_10s0003g01430	MEE62 (maternal effect embryo arrest 62)
VVTU23281_at			1.35145	0.0340977	1.92219	0.0064738					1.39714	0.00942027	VIT_08s0007g07620	Thioredoxin 2
VVTU13703_at			1.35293	0.00879847	2.42385	0.0170209					2.50311	0.00763038	VIT_05s0102g00310	GUN4
VVTU20268_s_at			1.35328	0.0106012	1.52101	0.00211389					1.02606	0.00547702	VIT_07s0151g00950	Unknown protein
VVTU7254_at			1.35369	0.0156295	2.29608	0.00200931					2.19391	0.00589803	VIT_14s0006g03260	Rhomboid
VVTU18954_at			1.36055	0.00527834	1.42645	0.000552173					1.14038	0.00152806	VIT_17s0000g06230	Zinc finger (C3HC4-type ring finger)
VVTU7771_at			1.36294	0.0523322	2.03872	0.00598233					2.11949	0.00168099	VIT_07s0129g00730	CYP81E1 Isoflavone 2'-hydroxylase
VVTU37006_at			1.37061	0.0450501	1.5287	0.0271312					1.9212	0.0356408	VIT_02s0025g02880	Subtilase
VVTU34817_at			1.38377	0.00967351	1.5973	0.000959069					1.3221	0.00241791	VIT_17s0000g06640	formin-2
VVTU6897_at			1.38566	0.0170288	1.81429	0.00171948					1.59687	0.00132947	VIT_11s0016g05010	Lactoylglutathione lyase
VVTU16748_at			1.38631	0.0298828	1.24588	0.00117231					1.52385	0.0477764	VVTU16748_at	No hit
VVTU38650_at			1.38982	0.00482265	1.41391	0.000665718					1.24642	0.00242667	VIT_08s0007g04630	HEAT repeat-containing protein
VVTU1798_at			1.39071	0.014553	1.90197	0.00159297					1.36556	0.0115876	VIT_04s0023g02840	Leucine-rich repeat disease resistance protein
VVTU6623_at			1.3946	0.0145203	1.27857	0.00100303					1.30453	0.00141438	VIT_18s0122g00610	3-hydroxy-3-methylglutaryl-coenzyme A reductase 3
VVTU5638_s_at			1.39639	0.00644145	1.81063	0.00106267					1.49269	0.00614057	VIT_01s0127g00420	Naphthoate synthase
VVTU35783_at			1.40352	0.0170288	2.38246	0.00066766					2.13311	0.00118673	VIT_03s0063g02020	Tic Complex Tic62 Subunit
VVTU39745_at			1.40685	0.0277754	1.49567	0.00844727					1.3558	0.00186209	VIT_03s0038g04250	Cellulose synthase CESA2
VVTU35412_at			1.40733	0.0154777	2.24672	0.00268097					2.33847	0.000622222	VIT_18s0001g09040	LIM domain protein WLIM1
VVTU13592_at			1.41267	0.0380496	1.03939	0.0529293					1.25715	0.00937683	VIT_13s0084g00800	Transcription factor
VVTU4873_at			1.41722	0.0120935	1.63203	0.00062995					1.21914	0.00346846	VIT_11s0016g04570	RKL1 (Receptor-like kinase 1)
VVTU5637_at			1.41858	0.0156295	1.85947	0.000577889					1.44655	0.0131697	VIT_04s0008g01040	Lysine decarboxylase
VVTU12912_at			1.4221	0.0137197	1.40834	0.00310841					1.92958	0.00212979	VIT_02s0025g01330	Polygalacturonase GH28
VVTU4426_at			1.42289	0.0096795	1.65544	0.000336566					1.54823	0.00852354	VIT_06s0004g05850	Zinc finger (C3HC4-type ring finger)
VVTU1914_at			1.42516	0.00482265	2.3924	0.00101661					1.67895	0.000524753	VIT_13s0019g04080	Protein transport protein Sec61 subunit beta
VVTU11036_at			1.43395	0.0235394	1.99382	0.0146423					2.38452	0.00529664	VIT_13s0019g01200	Unknown
VVTU4803_at			1.43474	0.0313682	1.67771	0.0052673					1.14729	0.0195827	VIT_08s0007g01750	Acetyl co-enzyme A carboxylase carboxyltransferase alpha subunit
VVTU8903_x_at			1.43556	0.0167707	1.43146	0.00564388					1.40517	0.00179177	VIT_18s0072g00380	Abscisic stress ripening protein 2 (ASR2)
VVTU9031_at			1.43919	0.00537832	1.92814	0.000266066			1.12465	0.0507242	1.90718	0.000948001	VIT_01s0026g00310	Adaptor protein complex AP-1, gamma 1 subunit
VVTU27203_at			1.44913	0.0496215	1.60379	0.0161178					1.89261	0.0113819	VIT_14s0068g00030	feronia receptor-like kinase
VVTU3143_at			1.45539	0.016119	1.08957	0.0235712					1.68441	0.000750802	VIT_18s0001g05180	Beta-D-xylosidase
VVTU9698_at			1.46459	0.00991112	1.23447	0.00620497					1.23831	0.00910198	VIT_09s0002g02420	Dual-specific kinase DSK1
VVTU8346_at			1.46463	0.0137834	1.11787	0.0102423					2.25481	0.0146111	VIT_08s0007g05010	Unknown protein
VVTU16215_s_at			1.47007	0.0299338	2.15706	0.00242735					3.26023	0.00128939	VIT_00s0391g00010	Pentatricopeptide (PPR) repeat-containing
VVTU662_at			1.47209	0.0159095	1.62366	0.00260097					1.16206	0.0450186	VIT_18s0001g13040	Basic leucine-zipper 11 GBF6
VVTU1977_at			1.47734	0.0177519	1.68255	0.00373804					1.97397	0.00958611	VIT_06s0009g00810	Periplasmic beta-glucosidase precursor
VVTU12835_at			1.47907	0.0178745	2.10901	0.000784026					2.37906	0.00399072	VIT_11s0052g00970	AAA-type ATPase
VVTU26819_at			1.48091	0.0177085	1.90381	0.00864195					1.48503	0.0271585	VIT_09s0054g01220	Cycloartenol synthase
VVTU11141_at			1.48197	0.0109617	2.13154	0.00345772					1.68098	0.00181044	VIT_09s0054g01760	Unknown protein
VVTU12379_at			1.49184	0.00537832	2.3217	0.000596344					1.63699	0.00309526	VIT_01s0010g01170	YGGT
VVTU35558_s_at			1.50284	0.0505178	2.04202	0.0516531					3.72781	0.00353712	VIT_16s0098g01900	Pectinesterase family
VVTU18471_s_at			1.51145	0.00482265	2.09131	0.000295102					1.85015	0.00109038	VIT_09s0002g04330	Ribosomal protein S17 30S
VVTU1998_at			1.51546	0.025104					1.34742	0.0507242	1.2068	0.0158786	VIT_09s0002g08540	Serine-rich protein
VVTU10289_at			1.51751	0.00482265	1.93969	0.000481244					1.91705	0.00106761	VIT_17s0000g00930	Unknown protein
VVTU134_at			1.51757	0.0096795	1.94786	0.000598981					1.73067	0.000793316	VIT_11s0016g03010	Glutamate carboxypeptidase 2
VVTU29971_at			1.51986	0.00782956	2.02408	0.00031197			1.47428	0.0371094	2.45828	0.000283476	VVTU29971_at	Hydrogenobyrinic acid a,c-diamide synthase
VVTU2125_at			1.5218	0.0154706	1.73843	0.00231985					1.39708	0.0021452	VIT_17s0000g04850	OBF binding protein 4
VVTU34488_at			1.53205	0.0097315	2.42109	0.000422707			1.38067	0.0338646	2.06648	0.000471545	VIT_03s0063g02020	Tic Complex Tic62 Subunit
VVTU26017_s_at			1.53213	0.00482265	1.8726	0.000772092			1.10668	0.0523375	1.93956	0.00162961	VIT_05s0020g03490	ferredoxin
VVTU519_at			1.53858	0.0517036					1.19096	0.0507242	1.12599	0.011008	VIT_13s0320g00050	Lipid transfer protein 3
VVTU29586_at			1.54284	0.00841123	1.79076	0.000582064					1.28592	0.0124452	VIT_15s0021g01810	Armadillo/beta-catenin repeat family protein
VVTU5900_at			1.55114	0.0122474	2.0362	0.00225147					1.41272	0.00798045	VIT_09s0002g04130	Proton-dependent oligopeptide transport (POT) family protein
VVTU475_at			1.55504	0.0167992	2.07543	0.0179073					1.78761	0.0226433	VIT_19s0014g05080	Oxygen evolving enhancer 3 (PsbQ)
VVTU39819_s_at			1.55635	0.00482265	2.23329	0.000194631					1.702	0.00119008	VIT_08s0040g03010	Pigment defective 149
VVTU19708_s_at			1.56868	0.0163555	1.72167	0.00405593					1.07165	0.00280134	VIT_03s0038g01510	Unknown protein
VVTU2096_at			1.58233	0.0253944	1.42788	0.00403925					1.97129	0.00354932	VIT_05s0020g03130	Plastocyanin domain-containing protein
VVTU26892_s_at			1.59011	0.0098981	2.19638	0.000507788					3.53927	0.0092008	VVTU26892_at	Polyphenol oxidase
VVTU12210_at			1.5917	0.0141789	2.08852	0.00214173					1.05382	0.0138341	VIT_14s0066g01400	MLK/Raf-related protein kinase 1
VVTU16441_x_at			1.59566	0.00527834	1.28365	0.000994498			2.02715	0.0371094	1.27882	0.0133527	VVTU16441_x_at	Aquaporin GAMMA-TIP
VVTU19392_at			1.59589	0.00483004	2.52528	0.0001001					2.38274	0.00151787	VIT_05s0094g00920	formin protein AHF1
VVTU1816_at			1.60238	0.0452221	1.5419	0.0207744					2.06955	0.00157162	VIT_05s0094g01080	Ankyrin protein kinase
VVTU473_at			1.61038	0.0177085	2.52503	0.000736606					1.79692	0.0151208	VIT_08s0040g02840	ABC transporter G member 29
VVTU9643_at			1.61252	0.00482265	2.01829	0.00197877					1.41225	0.0101238	VIT_01s0026g02680	Oxygen evolving enhancer 3 (PsbQ)
VVTU7248_at			1.61388	0.03092	2.36595	0.00841616					1.54306	0.00331742	VIT_05s0049g00420	E8 protein
VVTU37114_at			1.61758	0.00542594	1.53307	0.00256308					1.4582	0.000884777	VIT_08s0058g00890	WD40
VVTU20466_at			1.62277	0.00991112	1.38391	0.00596408					1.47072	0.00433128	VIT_13s0064g00380	Unknown protein
VVTU24286_at			1.63463	0.0071574	1.85357	0.000691449					1.74416	0.00152522	VIT_14s0030g00470	Stress regulated protein isoform 3
VVTU10727_at			1.64332	0.0106012	2.11476	0.00196802					1.45428	0.00723144	VIT_14s0066g01400	MLK/Raf-related protein kinase 1
VVTU17306_at			1.64363	0.00496437	1.55869	0.000605252					1.48185	0.000485682	VIT_08s0058g00890	WD40
VVTU37820_at			1.64988	0.0214505	2.27592	0.00134631					2.10254	0.00665892	VIT_12s0028g03570	SPA3 (SPA1-related 3)
VVTU28060_s_at			1.65477	0.0294863	2.14104	0.0022491					1.46573	0.00108233	VIT_05s0020g03890	Kinase interacting
VVTU39166_at			1.66956	0.0233942	1.69006	0.0144009					1.64596	0.0458339	GSVIVT00003505001	Ankyrin repeat
VVTU861_s_at			1.67637	0.0264583	2.38985	0.00336135					3.64517	0.0109319	VIT_06s0061g00730	Aquaporin GAMMA-TIP3/TIP1;3
VVTU26094_at			1.68564	0.0075942	2.216	0.000649599					1.59305	0.000671516	VIT_04s0008g03350	Unknown protein
VVTU18019_s_at			1.70337	0.0096795	1.70752	0.00275035			1.8724	0.044416	2.56016	0.000911595	VIT_18s0001g05040	Pollen Ole e 1 allergen and extensin
VVTU2914_at			1.70472	0.0297922	1.93848	0.00674812					2.39219	0.00143558	VIT_07s0141g00600	Unknown protein
VVTU20229_s_at			1.73874	0.00881192	2.72089	0.00128494					2.57162	0.00292631	VIT_12s0134g00560	Unknown protein
VVTU4709_at			1.76519	0.0447931	2.84178	0.000130365					2.16118	0.0190025	VVTU4709_at	No hit
VVTU2606_at			1.77992	0.0185732	2.56143	0.0031991			1.20165	0.0523375	1.91993	0.000283476	VIT_12s0059g00230	Epoxide hydrolase 2
VVTU29968_at			1.78707	0.0328929	2.11217	0.00821408					1.56727	0.00487502	VIT_09s0002g04130	Proton-dependent oligopeptide transport (POT) family protein
VVTU37751_at			1.80369	0.0223157	1.7954	0.00851295					1.53342	0.0401275	VIT_17s0000g05210	LNG1 (LONGIFOLIA1)
VVTU10170_at			1.81219	0.00877648	1.37449	0.0116476					1.54845	0.00119582	VVTU10170_at	Unknown
VVTU6723_at			1.82323	0.0373239	1.82478	0.0265719					2.70808	0.0110238	VIT_01s0150g00250	Peptide transporter PTR2-B
VVTU1596_at			1.84341	0.0118429	1.7361	0.00358963					1.57824	0.00111505	VIT_18s0122g00610	3-hydroxy-3-methylglutaryl-coenzyme A reductase 3
VVTU37071_at			1.85581	0.0098981	1.11258	0.021					1.57161	0.00296101	VIT_08s0007g00510	Scarecrow-like transcription factor 9 (SCL9)
VVTU3072_at			1.86693	0.0192372	1.39045	0.0320652					1.92295	0.00806557	VIT_18s0001g00470	Monocopper oxidase SKS5 (SKU5 Similar 5)
VVTU13433_at			1.8832	0.0303079	2.75479	0.00915051					2.42712	0.0445147	VIT_16s0022g00890	Invertase/pectin methylesterase inhibitor
VVTU34351_at			1.89399	0.0096795	1.89933	0.0017455					1.43717	0.0462535	VIT_00s0194g00210	KCO1 (two pore K channel)
VVTU1912_s_at			1.89451	0.00708919	2.35707	0.000283684			1.06529	0.0534712	1.84543	0.000926904	GSVIVT00004402001	Reticulon family
VVTU15149_at			1.96969	0.0260067	1.33136	0.022374					1.09043	0.0431575	VIT_18s0001g15720	Leucine Rich Repeat receptor-like kinase
VVTU34212_at			1.99972	0.0327206	1.54763	0.0434178					1.36197	0.0200615	VIT_15s0045g00710	R protein disease resistance protein
VVTU248_at			2.02923	0.0105667	1.72077	0.00385651			1.59638	0.0507242	1.80692	0.00365357	VIT_06s0009g02500	Plastocyanin domain-containing protein
VVTU6265_at			2.02986	0.0177085	1.97718	0.00106414					1.45091	0.031197	VIT_14s0068g01230	fructose-2,6-bisphosphatase
VVTU22580_at			2.05617	0.0100858	2.08654	0.000822077					2.01961	0.000263507	VIT_18s0122g00610	3-hydroxy-3-methylglutaryl-coenzyme A reductase 3
VVTU27516_at			2.07282	0.0370192	2.58978	0.0182106					3.38825	0.0130772	VIT_06s0004g00620	Accelerated cell death 1 ACD1
VVTU5170_at			2.08325	0.00524004	2.73486	0.000708502			1.75033	0.0532483	2.49923	0.00142797	VIT_14s0083g00620	NIK1 (NSP-INTERACTING KINASE 1)
VVTU1883_at			2.10794	0.0417955	1.55285	0.0283497					1.99474	0.00379744	VIT_05s0020g01110	Pectinacetylesterase
VVTU16170_s_at			2.12511	0.0147136	2.62667	0.00916181					3.57092	0.00259942	VIT_16s0098g01900	Pectinesterase family
VVTU1568_at			2.32045	0.026543	2.96542	0.00302331					2.18931	0.00128935	VIT_07s0005g02450	Unknown protein
VVTU12080_s_at			2.32233	0.0379636	2.59426	0.0116393					2.41489	0.00291956	VIT_01s0137g00240	Pectate lyase
VVTU11947_at			2.33421	0.0272188	3.48138	0.0119652					5.07347	0.00223782	VIT_06s0061g01380	Pop3 peptide
VVTU9641_at			2.36737	0.0162408	3.20963	0.00108637			2.27285	0.0507242	3.24749	0.000835957	TC56018	Unknown protein
VVTU14435_at			2.72282	0.00607605	3.58653	0.000414636					3.2307	0.00340149	VIT_11s0016g05000	Dynein light chain LC8-type
VVTU5206_s_at			3.02478	0.0494463	2.57974	0.0517164					3.57897	0.0156033	VIT_00s0399g00020	Protease inhibitor/seed storage/lipid transfer protein (LTP)
VVTU14772_at					-2.40403	0.00698632			-1.44937	0.0507242	-2.27712	0.000658339	VIT_02s0025g00810	Cation/hydrogen exchanger (CHX18)
VVTU10718_at					-4.08048	0.0454231					-2.85378	0.00185876	VIT_12s0035g01000	Serine protease inhibitor, serine-type
VVTU2507_s_at					-3.1045	0.00719669					-1.65267	0.034397	VIT_12s0059g01380	1-aminocyclopropane-1-carboxylate oxidase 1
VVTU8784_at					-2.7218	0.0505642					-1.62011	0.00908635	VIT_07s0104g01260	flavin-containing monooxygenase
VVTU35075_s_at					-2.57713	0.014168					-1.78967	0.00583935	VIT_18s0072g00160	Peroxidase 12
VVTU14554_at					-2.25303	0.010488					-1.52658	0.017082	VIT_05s0020g02200	Inosine-uridine preferring nucleoside hydrolase
VVTU7006_at					-2.17445	0.018344					-1.27286	0.0101346	VIT_13s0158g00360	Calcium-transporting ATPase 11 ACA11
VVTU6196_at					-2.13759	0.0452182					-1.61449	0.000613391	VIT_18s0001g05060	2,3-bisphosphoglycerate-dependent phosphoglycerate mutase
VVTU8323_x_at					-2.13482	0.0488579					-1.53462	0.0332001	VIT_12s0057g00070	Wound-induced
VVTU2645_at					-2.0829	0.0135204					-1.80868	0.0229492	VIT_11s0052g01090	4-coumarate-CoA ligase 2
VVTU15006_at					-2.01624	0.0314747					-1.13117	0.0022098	VIT_18s0001g11130	Calmodulin-binding protein AR781
VVTU21399_x_at					-1.73765	0.0346011					-1.70308	0.00295571	VVTU21399_at	No hit
VVTU2682_at					-1.70897	0.0058334					-2.35382	0.00108017	VIT_16s0013g00890	Ethylene-responsive element binding factor
VVTU1982_at					-1.64723	0.00151886					-1.34177	0.00126751	VVTU1982_at	No hit
VVTU1866_at					-1.64276	0.0330327					-1.32764	0.039761	VIT_10s0116g01200	WRKY DNA-binding protein 6
VVTU9956_at					-1.63487	0.0315338					-1.58079	0.00762607	VIT_16s0022g00440	Dynein light chain LC8-type
VVTU16613_at					-1.57288	0.00246894					-1.32095	0.0438964	VVTU16613_at	Protein-serine/threonine kinase haspin-related
VVTU5819_at					-1.57097	0.00405593					-1.75919	0.00189209	CD801312	No hit
VVTU13395_at					-1.56225	0.00115441					-1.34593	0.0060486	VVTU13395_at	No hit
VVTU1524_at					-1.56109	0.00328234					-1.58323	0.02268	VIT_01s0011g02790	IDA (inflorescence deficient in abscission)
VVTU25735_at					-1.55955	0.0139675					-1.07494	0.0344844	VIT_19s0014g04160	ARK3 (Arabidopsis Receptor Kinase 3)
VVTU2139_at					-1.55837	0.00236357					-1.02986	0.0306065	VVTU2139_at	No hit
VVTU17335_at					-1.54124	0.000855221					-1.04178	0.00550503	VIT_17s0000g06860	SNAP25ous protein SNAP30
VVTU38545_at					-1.53723	0.0252597					-1.42341	0.00847731	VIT_17s0000g03340	Wall-associated kinase 4
VVTU28474_at					-1.52491	0.0035183					-1.28538	0.00384017	VIT_09s0018g01660	Biopterin transport-related protein BT1
VVTU14331_s_at					-1.5237	0.000461318					-1.22999	0.00485692	VIT_11s0016g05060	Choline/ethanolamine kinase
VVTU9759_at					-1.52162	0.00145449					-1.04078	0.00318941	VIT_07s0031g00460	Nicotinate phosphoribosyltransferase
VVTU39783_at					-1.52142	0.0546275					-1.01505	0.0145612	VIT_06s0061g01300	Prephenate dehydratase
VVTU13826_s_at					-1.51644	0.00102608					-1.05653	0.00611502	VIT_01s0146g00310	Pyruvate dehydrogenase E1 component subunit beta
VVTU11167_at					-1.47777	0.0477741					-1.0994	0.0414713	VIT_18s0001g12710	No hit
VVTU35966_at					-1.47515	0.0349003					-1.09956	0.00700174	VVTU35966_at	No hit
VVTU37459_at					-1.46972	0.0332222					-1.51394	0.0191569	VIT_08s0032g00240	CYP71A22
VVTU6880_at					-1.45989	0.00310841					-1.22566	0.00087409	VIT_02s0234g00100	Ubiquitinyl hydrolase 1
VVTU22994_s_at					-1.45224	0.0430616					-1.38529	0.0308289	VIT_19s0090g01350	Aspartyl protease
VVTU8925_at					-1.44936	0.00174605					-1.56379	0.00342254	VIT_04s0023g02110	Unknown protein
VVTU3559_at					-1.43998	0.00802187					-1.22239	0.0050031	VIT_18s0001g08290	Poly(ADP-ribose) polymerase
VVTU39640_x_at					-1.4221	0.00557898					-1.28229	0.00315609	VIT_07s0197g00130	Disease resistance protein (TIR-NBS-LRR class)
VVTU5646_at					-1.40098	0.0135627					-1.17873	0.0188685	VIT_13s0019g03220	Proline transporter 1 (ProT1)
VVTU3184_at					-1.38127	0.000555073					-1.19965	0.00973546	VIT_01s0011g01050	Vacuolar sorting receptor 6
VVTU40863_x_at					-1.37583	0.00574659					-1.01637	0.0114874	CB339860	Monodehydroascorbate reductase
VVTU37475_at					-1.36505	0.0525277					-2.37832	0.00761141	VIT_16s0098g00860	Flavanone 3-hydroxylase
VVTU5844_at					-1.36275	0.00947173					-1.31746	0.00262149	VIT_19s0014g02650	Glycosyl transferase family 14 protein
VVTU21248_at					-1.33823	0.00657826					-1.23854	0.000915424	VVTU21248_at	Chitinase class IV
VVTU38173_at					-1.33021	0.0382874					-1.72775	0.0205538	VIT_15s0046g02110	Late embryogenesis abundant protein Lea14-A
VVTU38472_at					-1.31797	0.00132662					-1.36771	0.0109712	VIT_14s0171g00140	Lys Motif-Type Receptor-Like Kinase LYK10
VVTU15537_at					-1.31338	0.00934598					-1.07649	0.0448433	VIT_08s0007g05570	Embryo-abundant protein
VVTU16773_at					-1.29462	0.0125695					-1.30535	0.00511313	VIT_05s0049g01980	3-isopropylmalate dehydratase large subunit 2
VVTU16179_at					-1.26692	0.00388972					-1.1873	0.00205033	VIT_14s0066g00790	RNA binding motif protein 26
VVTU14620_at					-1.23835	0.019521					-1.22198	0.00450537	VIT_18s0041g00740	UDP-glucose: anthocyanidin 5,3-O-glucosyltransferase
VVTU7417_at					-1.23437	0.000690733					-1.2121	0.00246085	VIT_01s0010g02370	Signal recognition particle subunit 72 SRP72
VVTU40667_at					-1.18926	0.00954664					-1.08826	0.00740108	TC64409	Unknown
VVTU4856_at					-1.18551	0.0313418					-1.19802	0.00755511	VIT_14s0006g00430	Carboxylesterase
VVTU5566_at					-1.16789	0.0256717					-1.00027	0.00199132	VIT_13s0067g00720	AarF domain containing kinase
VVTU3555_s_at					-1.16304	0.00713383					-1.67766	0.0016458	VVTU3555_s_at	No hit
VVTU67_at					-1.16257	0.0024855					-1.19404	0.0152096	VIT_00s0250g00030	Glycosyltransferase family protein 1
VVTU11560_at					-1.15941	0.00279762					-1.11715	0.00610172	VIT_01s0026g01480	Adenosine/AMP deaminase active site
VVTU31410_x_at					-1.15565	0.00145449					-1.2466	0.000994893	VIT_19s0014g00070	Solanesyl diphosphate synthase
VVTU22326_at					-1.14135	0.0165174					-1.28979	0.00158254	VIT_02s0025g01640	Calcineurin B 4-1
VVTU40764_s_at					-1.1321	0.00820112					-1.17005	0.0242533	TC62469	Leucine-rich repeat
VVTU5674_at					-1.12184	0.00114035					-1.05441	0.00315258	VIT_18s0122g01410	Zinc carboxypeptidase A
VVTU5957_at					-1.11545	0.00512824					-1.02464	0.00571876	VIT_04s0008g05820	Stromal cell-derived factor 2 protein precursor (SDF2 protein)
VVTU5716_at					-1.08885	0.00539044					-1.09732	0.00240796	VIT_18s0001g11250	R protein MLA10
VVTU12535_s_at					-1.0794	0.0361525					-1.48482	0.00454115	VIT_07s0005g00260	Glutathione-conjugate transporter (MRP10)
VVTU8848_at					-1.07453	0.00162957					-1.12037	0.00249554	VIT_06s0004g03670	Protein kinase APK1B, chloroplast precursor
VVTU9102_at					-1.06869	0.00443748					-1.02648	0.000963622	VIT_14s0066g02400	Mannose-1-phosphate guanyltransferase
VVTU22357_at					-1.06262	0.00253442					-1.12881	0.00663027	VIT_04s0023g03580	JR700
VVTU5516_s_at					-1.0498	0.000836192					-1.10369	0.00149769	VIT_05s0020g02850	Peroxiredoxin-5
VVTU35980_at					-1.04865	0.00806148					-1.04808	0.0317801	VVTU35980_at	No hit
VVTU27550_at					-1.04603	0.00770427					-1.22824	0.00206612	VVTU27550_at	No hit
VVTU13612_at					-1.04469	0.0256258					-1.73802	0.0363174	VIT_19s0014g00410	PMR5 (powdery mildew resistant 5)
VVTU13555_at					-1.04427	0.0410048					-1.38956	0.00512765	VIT_19s0015g01890	BRL3 (BRI1-like 3)
VVTU3550_s_at					-1.03535	0.0163091					-1.03972	0.0434766	VIT_01s0011g00160	Alpha-1,4-glucan-protein synthase
VVTU79_s_at					-1.01735	0.00177975					-1.01663	0.0139232	VIT_16s0039g01810	GCN5 N-acetyltransferase (GNAT)
VVTU3488_s_at					-1.01589	0.00162957					-1.05548	0.0067679	VIT_08s0040g00870	BZIP transcription factor BZIP28
VVTU36728_at					-0.998957	0.00941013					-1.45168	0.00170524	VIT_11s0016g03400	MSS1 (sugar transport protein 13)
High-specific DEPs
VVTU32676_s_at	-10.4276	6.25601e-07			9.85571	1.77191e-06							VIT_07s0005g03420	Globulin isoform 3 11S
VVTU19675_s_at	-10.4016	2.56303e-06			9.9792	5.482e-07							VIT_07s0005g03420	Globulin isoform 3 11S
VVTU17146_s_at	-10.3625	8.07062e-07			10.5587	6.67863e-07							VIT_07s0005g03420	Globulin isoform 3 11S
VVTU29822_s_at	-10.3513	6.25601e-07			10.1385	5.482e-07							VIT_07s0005g03420	Globulin isoform 3 11S
VVTU13710_s_at	-10.3364	8.07062e-07			10.4786	6.67863e-07							VIT_07s0005g03420	Globulin isoform 3 11S
VVTU32320_s_at	-10.1918	6.25601e-07			8.97742	6.67863e-07							CB348066	7S globulin precursor, basic
VVTU805_x_at	-9.99182	5.5168e-07			9.83977	1.0569e-06							VIT_00s1290g00010	Chitinase Class I
VVTU40216_s_at	-9.72448	1.7012e-05			10.5829	6.67863e-07							VIT_07s0005g03410	Globulin 11S
VVTU39540_x_at	-9.652	3.16375e-07			10.5387	6.67863e-07							VIT_00s1290g00010	Chitinase Class I
VVTU9587_s_at	-9.51115	6.45565e-07			9.14456	5.482e-07							VIT_14s0128g00200	7S globulin precursor, basic
VVTU39474_x_at	-9.2892	8.07062e-07			9.36015	1.05813e-06							VIT_00s1290g00010	Chitinase Class I
VVTU29743_s_at	-9.21114	8.07062e-07			8.72281	1.68256e-06							VIT_07s0151g00640	Globulin-1 S allele precursor
VVTU12355_x_at	-9.01069	3.39801e-05			6.07974	1.15435e-06							VIT_07s0005g03410	Globulin 11S
VVTU11966_s_at	-8.75537	0.000219992			5.21293	2.96702e-06							VIT_12s0059g00500	No hit
VVTU21811_s_at	-8.72365	6.45565e-07			6.66733	3.3413e-06							VIT_07s0151g00640	Globulin-1 S allele precursor
VVTU32331_s_at	-8.49224	4.57398e-05			9.06117	4.78488e-06							VIT_14s0128g00200	7S globulin precursor, basic
VVTU39975_s_at	-8.34413	7.58237e-06			10.4212	6.67863e-07							VIT_07s0151g00640	Globulin-1 S allele precursor
VVTU30006_s_at	-8.32605	9.69082e-07			8.98712	2.20865e-06							VIT_07s0151g00640	Globulin-1 S allele precursor
VVTU4683_s_at	-7.87548	3.70108e-05			6.67713	5.23732e-06							VIT_17s0000g09000	Oleosin OLE-2
VVTU40232_s_at	-7.75502	0.000611266			8.46423	5.482e-07							VIT_07s0005g03410	Globulin 11S
VVTU13559_s_at	-7.74443	5.19435e-06			-3.88755	0.00107714							VIT_14s0128g00200	7S globulin precursor, basic
VVTU32255_s_at	-7.32096	0.00108934			4.48662	7.87515e-06							VIT_07s0005g03410	Globulin 11S
VVTU34386_s_at	-7.11412	0.00198002			5.18714	8.09987e-06							VIT_04s0008g01610	Heat shock protein 17.6 kDa class II
VVTU39600_x_at	-7.1039	9.29438e-05			6.68906	7.32513e-06							VIT_19s0177g00090	Albumin, 2S
VVTU1354_at	-6.99848	0.000676404			9.73297	3.1422e-05							VIT_05s0062g00810	Lipoprotein
VVTU13710_x_at	-6.61807	2.00759e-05			8.35774	2.43389e-05							VIT_07s0005g03420	Globulin isoform 3 11S
VVTU1622_at	-6.3735	3.22143e-06			3.87817	7.87515e-06							VIT_06s0004g03260	Cupin family protein
VVTU7586_at	-6.13983	7.47516e-05			4.05571	8.22064e-05							VIT_08s0007g02460	Aspartyl protease
VVTU35361_at	-6.08266	0.000259493			-3.06021	0.00105514							VIT_08s0032g00590	Universal stress protein (USP) family protein
VVTU12306_at	-5.86025	1.63156e-05			4.74722	7.1012e-05							VIT_16s0013g00880	Oleosin OLE-4
VVTU9791_x_at	-5.81879	0.000453609			-2.64405	0.00198674							VIT_19s0177g00090	Albumin, 2S
VVTU29985_x_at	-5.62482	9.69082e-07			3.40923	0.000324565							VIT_00s1290g00010	Chitinase Class I
VVTU3872_at	-5.54668	0.00122947			7.01507	0.000108838							VIT_10s0003g02040	Unknown protein
VVTU7963_at	-5.52009	0.000466641			-5.17239	0.000134555							VIT_13s0019g05120	Cysteine proteinase precursor
VVTU39853_s_at	-5.47643	0.000148052			5.67959	0.0001001							VIT_05s0049g01780	Caleosin
VVTU13540_at	-5.46329	0.00358065			-1.1661	0.00105005							VIT_00s0304g00040	Succinate dehydrogenase iron-sulfur protein, Mitochondrial
VVTU5709_at	-5.42559	1.5331e-06			2.82427	0.000134555							VIT_08s0007g04250	Exostosin
VVTU12049_at	-5.27014	0.000853676			2.02273	0.00184953							VIT_03s0038g03130	Flavin containing monooxygenase 3
VVTU5877_s_at	-5.254	0.00151207			6.87321	0.00013075							VIT_03s0038g04390	Dehydrin 1
VVTU29618_at	-5.21983	0.00148038			6.3589	7.06984e-05							VIT_18s0001g02840	Late embryogenesis abundant proteins
VVTU13637_s_at	-5.13559	0.000278758			6.72154	7.06984e-05							VIT_19s0085g00610	No hit
VVTU9551_at	-5.09958	1.3095e-06			3.1849	0.000117807							VIT_04s0023g01390	Cupin family protein
VVTU1390_s_at	-5.09619	0.000139701			-1.37156	0.0197352							VIT_10s0597g00010	Stem-specific protein TSJT1
VVTU7118_at	-4.96651	0.0401398			-2.37397	0.000557356							VIT_14s0060g02730	Germin
VVTU13641_at	-4.9546	0.000638239			9.05424	0.000158771							VIT_05s0020g03530	Late embryogenesis abundant protein D-34 (LEA D-34)
VVTU40226_x_at	-4.80776	0.00144391			5.92441	0.000220922							VIT_19s0177g00090	Albumin, 2S
VVTU38296_s_at	-4.78132	0.00942702			-2.74705	0.000117807							VIT_00s0527g00030	Arabinogalactan protein AGP31
VVTU6042_at	-4.76491	0.00272277			2.61617	0.000705726							CB976255	Aspartyl protease
VVTU39861_at	-4.68664	0.00104748			4.44572	0.000481244							VIT_07s0005g03400	Globulin 11S
VVTU7922_x_at	-4.66428	0.00114203			-2.55927	0.000391608							VIT_19s0177g00090	Albumin, 2S
VVTU5600_at	-4.63356	5.28195e-05			2.74049	0.000494643							VIT_07s0005g05400	Abscisic acid-insensitive protein 3 (ABI3)
VVTU13564_s_at	-4.62936	0.00308304			4.16386	0.000266066							VIT_04s0023g01670	Unknown protein
VVTU39597_s_at	-4.60033	0.000626501			-3.12668	0.00010751							VVTU39597_s_at	Cystatin
VVTU17031_s_at	-4.5403	0.00136164			4.14419	0.000147836							VIT_02s0025g01090	Unknown protein
VVTU12326_at	-4.51451	0.00174347			3.99901	8.38404e-05							VIT_13s0067g01250	Em protein GEA6 (EM6)
VVTU39954_at	-4.49276	0.00202643			2.38412	0.00010751							VIT_07s0005g03400	Globulin 11S
VVTU566_at	-4.48815	0.00569014			-1.28105	0.00112267							VIT_12s0059g02350	Isocitrate lyase (Isocitrase) (Isocitratase) (ICL)
VVTU6253_s_at	-4.38676	0.0118196			-2.21051	0.000481244							VIT_18s0001g01610	Heat shock protein 16.9 kDa class I
VVTU7617_s_at	-4.31186	0.00670337			3.39134	0.000287905							VIT_02s0012g00940	Late embryogenesis abundant group 1
VVTU16873_s_at	-4.30379	0.015374			-1.13058	0.0176684							VIT_08s0007g06430	No hit
VVTU3586_at	-4.2792	0.00252063			2.1562	0.000375398							VIT_18s0001g01380	Oxidoreductase N-terminal domain-containing
VVTU20697_at	-4.24381	0.000289851			5.12782	0.000234547							VIT_15s0046g01040	Lipase class 3
VVTU34377_s_at	-4.20864	1.05451e-05			2.21263	0.000614761							VIT_14s0066g00710	Oleosin H-isoform
VVTU7273_s_at	-4.18148	0.00741968			3.28978	4.75224e-05							VIT_11s0016g03950	Dehydration-responsive protein (RD22)
VVTU33866_at	-4.12698	0.0287212			2.73421	0.000135457							VIT_08s0040g01340	Cellulose synthase CSLA09
VVTU5294_s_at	-3.97952	0.000792448			4.10299	0.000551634							VVTU5294_s_at	No hit
VVTU32676_x_at	-3.87616	0.00395703			7.90928	0.000375398							VIT_07s0005g03420	Globulin isoform 3 11S
VVTU40272_s_at	-3.74693	0.0052421			1.87867	0.00040611							VIT_06s0004g01250	Omega-6 fatty acid desaturase, endoplasmic reticulum (FAD2)
VVTU21620_at	-3.70741	0.00199421			3.56823	0.00049378							VIT_12s0035g02000	Arachidonic acid-induced protein DEA1
VVTU20488_at	-3.54124	0.00012633											VIT_14s0066g02580	Zinc finger (C3HC4-type ring finger)
VVTU21591_s_at	-3.53284	0.0240607			2.57233	0.00066766							VIT_08s0007g06430	No hit
VVTU6288_at	-3.46146	0.0139283			3.23788	0.000648174							VIT_14s0128g00350	GPI-anchored protein-like protein II
VVTU16985_s_at	-3.43579	0.00829886			4.3657	0.000398906							VIT_06s0004g01250	Omega-6 fatty acid desaturase, endoplasmic reticulum (FAD2)
VVTU32394_at	-3.4035	0.001001			2.86861	0.000575427							VVTU32394_at	Non-specific lipid-transfer protein
VVTU8163_at	-3.40205	0.0108089			3.23776	0.000194631							VIT_09s0002g04850	No hit
VVTU13647_s_at	-3.40062	0.0291411			2.97725	0.000194631							VIT_08s0007g06430	No hit
VVTU267_at	-3.36348	0.000475088			1.97844	0.000194631							VIT_01s0010g03990	Unknown protein
VVTU4027_x_at	-3.36197	0.00157369			2.18089	0.0001001							VIT_11s0052g01230	Xyloglucan endotransglucosylase/hydrolase 23
VVTU35330_at	-3.35496	0.050512			2.88194	0.000260015							VIT_08s0007g06440	No hit
VVTU35357_at	-3.34892	0.0207401			2.33397	0.00316954							VVTU35357_at	Oleosin
[truncated: 2,781 more rows]

## Sheet: TabS7
Supplementary Table S7. Results of enrichment analysis applied to specific functional categories in QTL confidence intervals. Vitis Functional Category Code, Level, GO Name, GO ID, MIPS Funcat Name, MIPS Funcat, Vitis Functional Category Name were derived from Additional file 2 by Grimplet et al. (2012). Abbreviations: Genome.total = total number of 12Xv1 gene predictions in the genome assigned t…
							triOH/diOH (LGs 6+8+19)						meth/non-meth (LGs 1, 4b, 8, 10)						3'meth/3'OH (LGs 1+6)						AcylCya/Cya3M (LGs 8+10)						Peo3MAc/Peo3M (LGs 3+8)						Del- and Pet3MAc/Del3M (LGs 4b+5+7b)						Tot3MCou/Tot3MAc (LGs 4b+10+11a+17+18b)						Del3MCou/Del3M (LGs 4b+10+18b)
Vitis Functional Category Code	Level	GO Name	GO ID	MIPS Funcat Name	MIPS Funcat	Vitis Functional Category Name	Genome.total	Genome.term	QTL.total	QTL.term	adjusted p-value		Genome.total	Genome.term	QTL.total	QTL.term	adjusted p-value f		Genome.total	Genome.term	QTL.total	QTL.term	adjusted p-value		Genome.total	Genome.term	QTL.total	QTL.term	adjusted p-value		Genome.total	Genome.term	QTL.total	QTL.term	adjusted p-value		Genome.total	Genome.term	QTL.total	QTL.term	adjusted p-value		Genome.total	Genome.term	QTL.total	QTL.term	adjusted p-value		Genome.total
21	1					No hit	30748	4578	787	102	0.829357		30748	4578	1263	110	7.35981e-09		30748	4578	450	56	0.946949		30748	4578	608	49	2.75057e-05		30748	4578	582	62	0.0844781		30748	4578	982	133	1		30748	4578	1258	102	8.68096e-11		30748
12	1			UNCLASSIFIED PROTEINS	99	Unclassified	30748	129	787	1	1		30748	129	1263	8	1		30748	129	450	3	1		30748	129	608	4	1		30748	129	582	8	0.0880567		30748	129	982	2	1		30748	129	1258	4	1		30748
09	1	GO:biological_process	GO:0008150			Unknown	30748	4326	787	115	1		30748	4326	1263	210	0.191828		30748	4326	450	75	0.820595		30748	4326	608	107	0.222507		30748	4326	582	98	0.548641		30748	4326	982	148	1		30748	4326	1258	202	0.501566		30748
04.04	2					Metabolism.single reactions	30748	157	787	4	1		30748	157	1263	1	0.291836		30748	157	450	0	0.981451		30748	157	608	8	0.222507		30748	157	582	2	1		30748	157	982	3	1		30748	157	1258	27	2.13459e-07		30748
01.01	2	GO:cell cycle	GO:0007049	cell cycle	10.03	Cellular process.Cell growth and death	30748	230	787	12	0.32243		30748	230	1263	9	1		30748	230	450	9	0.141516		30748	230	608	7	1		30748	230	582	11	0.108971		30748	230	982	0	0.0408421		30748	230	1258	11	1		30748
02.04	2	GO:root development	GO:0048364	root	47.02.02	Development.Root development	30748	32	787	0	1		30748	32	1263	3	0.946949		30748	32	450	1	1		30748	32	608	1	1		30748	32	582	0	1		30748	32	982	1	1		30748	32	1258	1	1		30748
02.05	2	GO:senescence (sensu Magnoliophyta)	GO:0010149	senescence	41.03.10	Development.Senescence	30748	23	787	0	1		30748	23	1263	2	1		30748	23	450	0	1		30748	23	608	0	1		30748	23	582	0	1		30748	23	982	0	1		30748	23	1258	1	1		30748
10.01	2	GO:transposition	GO:0032196	transposons	38.03	Transposable elements viral and plasmid proteins.Protein from transposable element	30748	2308	787	2	1.75888e-21		30748	2308	1263	3	4.70712e-34		30748	2308	450	1	4.57145e-12		30748	2308	608	3	1.98086e-14		30748	2308	582	1	4.27412e-16		30748	2308	982	1	8.18338e-29		30748	2308	1258	6	2.52885e-30		30748
01.01.08	3					Cellular process.Cell growth and death.Inhibitor of cell death	30748	10	787	0	1		30748	10	1263	1	1		30748	10	450	1	0.913265		30748	10	608	0	1		30748	10	582	0	1		30748	10	982	0	1		30748	10	1258	0	1		30748
01.05.01	3					Cellular process.Cellular transport.Protein trafficking	30748	160	787	3	1		30748	160	1263	4	1		30748	160	450	1	1		30748	160	608	2	1		30748	160	582	3	1		30748	160	982	8	1		30748	160	1258	10	1		30748
03.01.03	3					Diverse functions.Gene family with diverse functions.Copine family	30748	10	787	0	1		30748	10	1263	0	1		30748	10	450	0	1		30748	10	608	0	1		30748	10	582	0	1		30748	10	982	0	1		30748	10	1258	0	1		30748
03.01.05	3					Diverse functions.Gene family with diverse functions.NBS-LRR superfamily	30748	309	787	2	0.34705		30748	309	1263	6	0.536549		30748	309	450	5	1		30748	309	608	0	0.106664		30748	309	582	1	0.390348		30748	309	982	5	0.888462		30748	309	1258	5	0.33176		30748
03.01.06	3					Diverse functions.Gene family with diverse functions.Pentatricopeptide domain family	30748	465	787	15	1		30748	465	1263	20	1		30748	465	450	9	1		30748	465	608	12	1		30748	465	582	13	0.954518		30748	465	982	12	1		30748	465	1258	31	0.21321		30748
05.02.04	3					Regulation overview.Regulation of gene expression.Gene silencing	30748	18	787	0	1		30748	18	1263	1	1		30748	18	450	0	1		30748	18	608	0	1		30748	18	582	0	1		30748	18	982	0	1		30748	18	1258	0	1		30748
07.02.01	3					Signaling.Signaling pathway.14-3-3 family interactome	30748	9	787	0	1		30748	9	1263	1	1		30748	9	450	0	1		30748	9	608	1	0.981451		30748	9	582	0	1		30748	9	982	0	1		30748	9	1258	1	1		30748
07.02.11	3					Signaling.Signaling pathway.Signaling molecules	30748	11	787	0	1		30748	11	1263	1	1		30748	11	450	0	1		30748	11	608	0	1		30748	11	582	0	1		30748	11	982	1	1		30748	11	1258	0	1		30748
08.08.01	3					Transport overview.Accessory factors involved in transport.Auxiliary transport proteins	30748	131	787	4	1		30748	131	1263	3	1		30748	131	450	2	1		30748	131	608	2	1		30748	131	582	3	1		30748	131	982	1	1		30748	131	1258	4	1		30748
08.01.01	3					Transport overview.Channels and pores.a-Type channels	30748	166	787	5	1		30748	166	1263	7	1		30748	166	450	1	1		30748	166	608	4	1		30748	166	582	1	1		30748	166	982	2	0.984619		30748	166	1258	8	1		30748
08.02.03	3					Transport overview.Electrochemical Potential-driven Transporters.Ion gradient-driven energizers	30748	2	787	0	1		30748	2	1263	0	1		30748	2	450	0	1		30748	2	608	0	1		30748	2	582	0	1		30748	2	982	1	0.695537		30748	2	1258	0	1		30748
08.02.01	3					Transport overview.Electrochemical Potential-driven Transporters.Porters	30748	826	787	23	1		30748	826	1263	52	0.0814091		30748	826	450	15	1		30748	826	608	22	0.9472		30748	826	582	8	0.489976		30748	826	982	25	1		30748	826	1258	37	1		30748
08.09.03	3					Transport overview.Incompletely characterized transport systems.Functionally characterized transporters lacking identified sequences	30748	2	787	0	1		30748	2	1263	0	1		30748	2	450	0	1		30748	2	608	0	1		30748	2	582	0	1		30748	2	982	1	0.695537		30748	2	1258	0	1		30748
08.09.02	3					Transport overview.Incompletely characterized transport systems.Putative transport protein	30748	80	787	1	1		30748	80	1263	4	1		30748	80	450	1	1		30748	80	608	1	1		30748	80	582	1	1		30748	80	982	7	0.249804		30748	80	1258	2	1		30748
08.09.01	3					Transport overview.Incompletely characterized transport systems.Recognized transporters of unknown biochemical mechanism	30748	105	787	5	1		30748	105	1263	4	1		30748	105	450	1	1		30748	105	608	3	1		30748	105	582	3	1		30748	105	982	2	1		30748	105	1258	3	1		30748
08.03.04	3					Transport overview.Primary Active Transporters.Oxidoreduction-driven transporters	30748	12	787	0	1		30748	12	1263	1	1		30748	12	450	1	0.961647		30748	12	608	0	1		30748	12	582	0	1		30748	12	982	1	1		30748	12	1258	1	1		30748
08.05.02	3					Transport overview.Transmembrane Electron Carriers.Transmembrane 1-electron transfer carriers	30748	14	787	0	1		30748	14	1263	1	1		30748	14	450	0	1		30748	14	608	1	1		30748	14	582	0	1		30748	14	982	0	1		30748	14	1258	2	0.851887		30748
08.05.01	3					Transport overview.Transmembrane Electron Carriers.Transmembrane 2-electron transfer carriers	30748	1	787	0	1		30748	1	1263	0	1		30748	1	450	0	1		30748	1	608	0	1		30748	1	582	0	1		30748	1	982	0	1		30748	1	1258	0	1		30748
07.01.01	3			abscisic acid response	36.20.18.05	Signaling.Hormone Signaling.ABA Signaling	30748	116	787	2	1		30748	116	1263	4	1		30748	116	450	1	1		30748	116	608	4	1		30748	116	582	4	1		30748	116	982	4	1		30748	116	1258	8	0.94535		30748
07.01.02	3			auxin response	36.20.18.01	Signaling.Hormone Signaling.Auxin Signaling	30748	329	787	14	0.709063		30748	329	1263	13	1		30748	329	450	8	0.946949		30748	329	608	7	1		30748	329	582	9	1		30748	329	982	12	1		30748	329	1258	14	1		30748
04.03.01	3			biosynthesis of secondary products derived from primary amino acids	01.20.17	Metabolism.Secondary metabolism.Primary amino acids derivated metabolism	30748	58	787	6	0.137963		30748	58	1263	0	0.972755		30748	58	450	6	0.0109286		30748	58	608	0	1		30748	58	582	1	1		30748	58	982	0	1		30748	58	1258	1	1		30748
07.01.03	3			brassinosteroid response	36.20.18.06	Signaling.Hormone Signaling.Brassinosteroid Signaling	30748	62	787	0	1		30748	62	1263	3	1		30748	62	450	0	1		30748	62	608	3	0.861874		30748	62	582	0	1		30748	62	982	2	1		30748	62	1258	6	0.489976		30748
07.01.04	3			cytokinin response	36.20.18.04	Signaling.Hormone Signaling.Cytokinin Signaling	30748	108	787	5	1		30748	108	1263	3	1		30748	108	450	4	0.663722		30748	108	608	1	1		30748	108	582	5	0.541344		30748	108	982	5	1		30748	108	1258	4	1		30748
04.02.06	3			ENERGY	02	Metabolism.Primary metabolism.Generation of metabolite precursors and energy	30748	551	787	17	1		30748	551	1263	21	1		30748	551	450	9	1		30748	551	608	9	1		30748	551	582	6	1		30748	551	982	30	0.130295		30748	551	1258	19	1		30748
07.01.05	3			ethylen response	36.20.18.02	Signaling.Hormone Signaling.Ethylene Signaling	30748	190	787	3	1		30748	190	1263	11	1		30748	190	450	1	1		30748	190	608	4	1		30748	190	582	3	1		30748	190	982	10	0.907839		30748	190	1258	10	1		30748
08.01.02	3			general bacterial porin family (e.g. ompf, sugar porin, omf)	20.03.01.07	Transport overview.Channels and pores.?-Barrel porins	30748	53	787	0	1		30748	53	1263	1	1		30748	53	450	0	1		30748	53	608	1	1		30748	53	582	4	0.281492		30748	53	982	1	1		30748	53	1258	0	1		30748
07.01.06	3			gibberellic acid response	36.20.18.03	Signaling.Hormone Signaling.Gibberellic acid Signaling	30748	29	787	1	1		30748	29	1263	1	1		30748	29	450	1	1		30748	29	608	1	1		30748	29	582	1	1		30748	29	982	1	1		30748	29	1258	2	1		30748
04.01.06	3			nitrogen and sulfur metabolism	01.02	Metabolism.Cellular metabolism.Nitrogen and sulfur metabolism	30748	40	787	0	1		30748	40	1263	1	1		30748	40	450	0	1		30748	40	608	0	1		30748	40	582	9	1.25954e-05		30748	40	982	0	1		30748	40	1258	0	1		30748
07.01.07	3			other plant signalling molecules response (jasmonic acid, salicylic acid etc.)	36.20.18.99	Signaling.Hormone Signaling.Jasmonate salicylate signaling	30748	63	787	0	1		30748	63	1263	5	1		30748	63	450	1	1		30748	63	608	1	1		30748	63	582	0	1		30748	63	982	1	1		30748	63	1258	9	0.0501519		30748
08.01.03	3			pore-forming toxins (e.g. diphteria toxin, hemolysin)	20.03.01.09	Transport overview.Channels and pores.Pore-forming toxins	30748	9	787	2	0.34705		30748	9	1263	0	1		30748	9	450	0	1		30748	9	608	0	1		30748	9	582	0	1		30748	9	982	4	0.0161147		30748	9	1258	0	1		30748
04.01.01	3	GO:amino acid derivative metabolism	GO:0006575			Metabolism.Cellular metabolism.Amino acid derivative metabolism	30748	41	787	0	1		30748	41	1263	0	1		30748	41	450	0	1		30748	41	608	0	1		30748	41	582	0	1		30748	41	982	0	1		30748	41	1258	0	1		30748
04.02.01	3	GO:amino acid metabolism	GO:0006520	amino acid metabolism	01.01	Metabolism.Primary metabolism.Amino acid metabolism	30748	879	787	21	1		30748	879	1263	38	1		30748	879	450	14	1		30748	879	608	14	1		30748	879	582	16	1		30748	879	982	42	0.191828		30748	879	1258	44	1		30748
01.03.04	3	GO:anion homeostasis	GO:0030002	homeostasis of anions	34.01.03	Cellular process.Cellular homeostasis.Homeostasis of anions	30748	1	787	0	1		30748	1	1263	0	1		30748	1	450	0	1		30748	1	608	0	1		30748	1	582	0	1		30748	1	982	0	1		30748	1	1258	0	1		30748
03.01.02	3	GO:ankyrin binding	GO:0030506			Diverse functions.Gene family with diverse functions.Ankyrin domain family	30748	77	787	0	1		30748	77	1263	4	1		30748	77	450	0	1		30748	77	608	1	1		30748	77	582	0	1		30748	77	982	2	1		30748	77	1258	7	0.479353		30748
04.03.02	3	GO:aromatic compound metabolism	GO:0006725			Metabolism.Secondary metabolism.Aromatic compound metabolism	30748	2	787	0	1		30748	2	1263	0	1		30748	2	450	0	1		30748	2	608	0	1		30748	2	582	0	1		30748	2	982	1	0.695537		30748	2	1258	0	1		30748
03.01.01	3	GO:ATPase activity	GO:0016887			Diverse functions.Gene family with diverse functions.AAA-type ATPase domain family	30748	49	787	0	1		30748	49	1263	3	1		30748	49	450	2	0.954518		30748	49	608	0	1		30748	49	582	0	1		30748	49	982	2	1		30748	49	1258	2	1		30748
04.02.02	3	GO:carbohydrate metabolism	GO:0005975	C-compound and carbohydrate metabolism	01.05	Metabolism.Primary metabolism.Carbohydrate metabolism	30748	1090	787	29	1		30748	1090	1263	57	0.644884		30748	1090	450	14	1		30748	1090	608	26	1		30748	1090	582	20	1		30748	1090	982	42	1		30748	1090	1258	64	0.122675		30748
04.02.03	3	GO:carbon utilization by fixation of carbon dioxide	GO:0015977	autotrophic CO2-fixation	01.05.01.05	Metabolism.Primary metabolism.Carbon fixation	30748	17	787	0	1		30748	17	1263	2	0.960999		30748	17	450	1	1		30748	17	608	1	1		30748	17	582	0	1		30748	17	982	1	1		30748	17	1258	1	1		30748
01.01.01	3	GO:cell death	GO:0008219	cell death	40.10	Cellular process.Cell growth and death.Cell death	30748	58	787	2	1		30748	58	1263	7	0.215245		30748	58	450	0	1		30748	58	608	3	0.817399		30748	58	582	3	0.781341		30748	58	982	1	1		30748	58	1258	1	1		30748
01.01.03	3	GO:cell division	GO:0051301			Cellular process.Cell growth and death.Cell division	30748	17	787	0	1		30748	17	1263	0	1		30748	17	450	0	1		30748	17	608	0	1		30748	17	582	0	1		30748	17	982	1	1		30748	17	1258	1	1		30748
01.01.04	3	GO:cell growth	GO:0016049	cell growth / morphogenesis	40.01	Cellular process.Cell growth and death.Cell growth	30748	6	787	0	1		30748	6	1263	0	1		30748	6	450	0	1		30748	6	608	0	1		30748	6	582	0	1		30748	6	982	0	1		30748	6	1258	0	1		30748
01.03.01	3	GO:cell redox homeostasis	GO:0045454			Cellular process.Cellular homeostasis.Cell redox homeostasis	30748	43	787	1	1		30748	43	1263	2	1		30748	43	450	0	1		30748	43	608	0	1		30748	43	582	1	1		30748	43	982	2	1		30748	43	1258	2	1		30748
07.02.12	3	GO:cell surface receptor linked signal transduction	GO:0007166	transmembrane signal transduction	30.05	Signaling.Signaling pathway.Signaling receptor	30748	8	787	1	1		30748	8	1263	0	1		30748	8	450	0	1		30748	8	608	0	1		30748	8	582	1	0.941046		30748	8	982	0	1		30748	8	1258	0	1		30748
01.02.01	3	GO:cell wall organization and biogenesis	GO:0007047	cell wall	42.01	Cellular process.Cellular component organization and biogenesis.Cell wall organization and biogenesis	30748	398	787	23	0.0246131	1.29439	30748	398	1263	23	0.851887		30748	398	450	4	1		30748	398	608	5	1		30748	398	582	19	0.01141		30748	398	982	22	0.222507		30748	398	1258	17	1		30748
04.01.02	3	GO:cellular catabolism	GO:0044248			Metabolism.Cellular metabolism.Cellular catabolism	30748	24	787	1	1		30748	24	1263	3	0.695537		30748	24	450	1	1		30748	24	608	2	0.695537		30748	24	582	1	1		30748	24	982	2	1		30748	24	1258	2	1		30748
04.02.04	3	GO:coenzyme metabolism	GO:0006732	metabolism of vitamins, cofactors, and prosthetic groups	01.07	Metabolism.Primary metabolism.Coenzyme and prosthetic group metabolism	30748	258	787	7	1		30748	258	1263	4	0.407889		30748	258	450	1	1		30748	258	608	7	1		30748	258	582	4	1		30748	258	982	9	1		30748	258	1258	8	1		30748
04.02.05	3	GO:cofactor metabolism	GO:0051186			Metabolism.Primary metabolism.Cofactor metabolism	30748	70	787	2	1		30748	70	1263	1	1		30748	70	450	2	1		30748	70	608	0	1		30748	70	582	2	1		30748	70	982	3	1		30748	70	1258	1	1		30748
01.02.03	3	GO:cytoskeleton organization and biogenesis	GO:0007010	cytoskeleton	42.04	Cellular process.Cellular component organization and biogenesis.Cytoskeleton organization and biogenesis	30748	301	787	10	1		30748	301	1263	14	1		30748	301	450	5	1		30748	301	608	7	1		30748	301	582	6	1		30748	301	982	7	1		30748	301	1258	15	1		30748
07.02.02	3	GO:detection of calcium ion	GO:0005513			Signaling.Signaling pathway.Calcium sensors and Signaling	30748	199	787	7	1		30748	199	1263	9	1		30748	199	450	5	1		30748	199	608	1	1		30748	199	582	11	0.0501519		30748	199	982	1	0.291836		30748	199	1258	8	1		30748
07.02.05	3	GO:detection of light stimulus	GO:0009583	photoperception and response	34.11.01	Signaling.Signaling pathway.Light Signaling	30748	20	787	0	1		30748	20	1263	0	1		30748	20	450	0	1		30748	20	608	0	1		30748	20	582	0	1		30748	20	982	1	1		30748	20	1258	0	1		30748
02.02.04	3	GO:embryonic development (sensu Magnoliophyta)	GO:0009793	embryonal development	41.03.03	Development.Reproductive development.Embryo development	30748	113	787	5	1		30748	113	1263	5	1		30748	113	450	4	0.695537		30748	113	608	2	1		30748	113	582	2	1		30748	113	982	6	0.997494		30748	113	1258	7	1		30748
04.01.03	3	GO:epoxide hydrolase activity	GO:0004301			Metabolism.Cellular metabolism.Epoxide hydrolase family	30748	17	787	0	1		30748	17	1263	1	1		30748	17	450	0	1		30748	17	608	0	1		30748	17	582	0	1		30748	17	982	5	0.015321		30748	17	1258	0	1		30748
02.02.01	3	GO:flower development	GO:0009908	flower development	41.03.07	Development.Reproductive development.Flower development	30748	164	787	4	1		30748	164	1263	8	1		30748	164	450	4	1		30748	164	608	4	1		30748	164	582	4	1		30748	164	982	7	1		30748	164	1258	11	0.817399		30748
02.02.05	3	GO:fruit development	GO:0010154	fruit development and ripening	41.03.08	Development.Reproductive development.Fruit development	30748	16	787	0	1		30748	16	1263	1	1		30748	16	450	0	1		30748	16	608	3	0.107747		30748	16	582	0	1		30748	16	982	1	1		30748	16	1258	2	0.941046		30748
07.02.04	3	GO:G-protein coupled receptor protein signaling pathway	GO:0007186	G-protein mediated signal transduction	30.01.05.05	Signaling.Signaling pathway.G-protein signaling pathway	30748	96	787	3	1		30748	96	1263	5	1		30748	96	450	1	1		30748	96	608	2	1		30748	96	582	3	1		30748	96	982	5	1		30748	96	1258	7	0.851887		30748
08.14.04	3	GO:heme transport	GO:0015886			Transport overview.Macromolecule transport.Heme prostetic groups trafficking	30748	6	787	0	1		30748	6	1263	2	0.404012		30748	6	450	1	0.735112		30748	6	608	1	0.851887		30748	6	582	0	1		30748	6	982	0	1		30748	6	1258	1	1		30748
04.01.04	3	GO:hydrolase activity, acting on ester bonds	GO:0016788			Metabolism.Cellular metabolism.Esterase activity	30748	52	787	2	1		30748	52	1263	2	1		30748	52	450	0	1		30748	52	608	2	1		30748	52	582	15	9.94262e-11		30748	52	982	1	1		30748	52	1258	2	1		30748
04.03.07	3	GO:indolebutyric acid metabolic process	GO:0080024			Metabolism.Secondary metabolism.Iba metabolism	30748	6	787	0	1		30748	6	1263	1	1		30748	6	450	0	1		30748	6	608	1	0.851887		30748	6	582	0	1		30748	6	982	0	1		30748	6	1258	1	1		30748
04.02.07	3	GO:lipid metabolism	GO:0006629	lipid, fatty acid and isoprenoid metabolism	01.06	Metabolism.Primary metabolism.Lipid metabolism	30748	563	787	13	1		30748	563	1263	22	1		30748	563	450	9	1		30748	563	608	8	1		30748	563	582	15	1		30748	563	982	27	0.435453		30748	563	1258	29	1		30748
08.14.05	3	GO:lipid transport	GO:0006869	lipid transport	20.01.13	Transport overview.Macromolecule transport.Lipid transport	30748	43	787	1	1		30748	43	1263	0	1		30748	43	450	0	1		30748	43	608	1	1		30748	43	582	0	1		30748	43	982	0	1		30748	43	1258	2	1		30748
01.03.02	3	GO:metal ion homeostasis	GO:0006875	homeostasis of metal ions (Na, K, Ca etc.)	34.01.01.01	Cellular process.Cellular homeostasis.Heavy metal ion homeostasis	30748	8	787	0	1		30748	8	1263	0	1		30748	8	450	0	1		30748	8	608	1	0.946949		30748	8	582	0	1		30748	8	982	0	1		30748	8	1258	0	1		30748
04.01.12	3	GO:methane metabolism	GO:0015947			Metabolism.Cellular metabolism.Methane metabolism	30748	8	787	0	1		30748	8	1263	1	1		30748	8	450	0	1		30748	8	608	0	1		30748	8	582	0	1		30748	8	982	1	1		30748	8	1258	0	1		30748
08.14.06	3	GO:multidrug transport	GO:0006855			Transport overview.Macromolecule transport.Multidrug transport	30748	226	787	18	0.00248636	0.735007	30748	226	1263	14	0.861874		30748	226	450	8	0.276738		30748	226	608	7	1		30748	226	582	4	1		30748	226	982	17	0.0504472		30748	226	1258	15	0.708045		30748
01.01.02	3	GO:negative regulation of programmed cell death	GO:0043069			Cellular process.Cell growth and death.Attenuaton of cell death	30748	2	787	0	1		30748	2	1263	0	1		30748	2	450	0	1		30748	2	608	0	1		30748	2	582	0	1		30748	2	982	0	1		30748	2	1258	0	1		30748
01.02.02	3	GO:nuclear organization and biogenesis	GO:0006997	nucleus	42.10	Cellular process.Cellular component organization and biogenesis.Nucleus	30748	62	787	2	1		30748	62	1263	4	1		30748	62	450	0	1		30748	62	608	2	1		30748	62	582	1	1		30748	62	982	1	1		30748	62	1258	2	1		30748
08.16.01	3	GO:nuclear pore	GO:0005643	nuclear pore forming protein	20.03.01.05	Transport overview.Nucleocytoplasmic transport.Nuclear pore complex	30748	46	787	1	1		30748	46	1263	0	1		30748	46	450	1	1		30748	46	608	1	1		30748	46	582	0	1		30748	46	982	2	1		30748	46	1258	3	1		30748
04.02.08	3	GO:nucleobase, nucleoside, nucleotide and nucleic acid metabolism	GO:0006139			Metabolism.Primary metabolism.Nucleobase, nucleoside, nucleotide, nucleic acid metabolism	30748	1304	787	43	0.709063		30748	1304	1263	61	1		30748	1304	450	23	1		30748	1304	608	24	1		30748	1304	582	17	0.906853		30748	1304	982	46	1		30748	1304	1258	71	0.257924		30748
04.01.07	3	GO:one-carbon compound metabolism	GO:0006730	C-compound and carbohydrate metabolism	01.05	Metabolism.Cellular metabolism.One-carbon metabolism	30748	7	787	0	1		30748	7	1263	0	1		30748	7	450	0	1		30748	7	608	0	1		30748	7	582	0	1		30748	7	982	0	1		30748	7	1258	0	1		30748
01.02.06	3	GO:organelle organization and biogenesis	GO:0006996			Cellular process.Cellular component organization and biogenesis.Organelle organization and biogenesis	30748	62	787	1	1		30748	62	1263	3	1		30748	62	450	1	1		30748	62	608	0	1		30748	62	582	0	1		30748	62	982	4	0.913265		30748	62	1258	2	1		30748
04.02.09	3	GO:organic acid metabolism	GO:0006082			Metabolism.Primary metabolism.Organic acid metabolism	30748	71	787	3	1		30748	71	1263	4	1		30748	71	450	0	1		30748	71	608	2	1		30748	71	582	1	1		30748	71	982	1	1		30748	71	1258	2	1		30748
04.01.08	3	GO:oxidation-reduction process	GO:0055114			Metabolism.Cellular metabolism.Oxidation reduction	30748	231	787	6	1		30748	231	1263	16	0.479353		30748	231	450	2	1		30748	231	608	2	1		30748	231	582	16	0.000665919		30748	231	982	2	0.510534		30748	231	1258	4	0.695537		30748
04.03.08	3	GO:penicillin metabolism	GO:0042316			Metabolism.Secondary metabolism.Penicillin and cephalosporin biosynthesis	30748	9	787	0	1		30748	9	1263	1	1		30748	9	450	0	1		30748	9	608	0	1		30748	9	582	0	1		30748	9	982	1	1		30748	9	1258	1	1		30748
04.03.04	3	GO:phenylpropanoid metabolic process	GO:0009698	biosynthesis of secondary products derived from L-phenylalanine and L-tyrosine	01.20.35	Metabolism.Secondary metabolism.Phenylpropanoid metabolism	30748	461	787	17	0.829357		30748	461	1263	17	1		30748	461	450	21	0.00035327		30748	461	608	12	1		30748	461	582	10	1		30748	461	982	7	0.449581		30748	461	1258	19	1		30748
07.02.06	3	GO:phosphoinositide-mediated signaling	GO:0048015			Signaling.Signaling pathway.Phosphatidylinositol Signaling	30748	7	787	0	1		30748	7	1263	0	1		30748	7	450	0	1		30748	7	608	0	1		30748	7	582	1	0.888462		30748	7	982	0	1		30748	7	1258	0	1		30748
07.02.10	3	GO:phosphoprotein phosphatase activity	GO:0004721			Signaling.Signaling pathway.Protein phosphatase	30748	93	787	2	1		30748	93	1263	2	1		30748	93	450	1	1		30748	93	608	2	1		30748	93	582	4	0.795142		30748	93	982	4	1		30748	93	1258	1	1		30748
01.02.04	3	GO:plasma membrane organization and biogenesis	GO:0007009	eukaryotic plasma membrane	42.02	Cellular process.Cellular component organization and biogenesis.Membrane organization and biogenesis	30748	2	787	0	1		30748	2	1263	0	1		30748	2	450	0	1		30748	2	608	0	1		30748	2	582	0	1		30748	2	982	0	1		30748	2	1258	0	1		30748
02.02.06	3	GO:pollination	GO:0009856			Development.Reproductive development.Pollination-related	30748	3	787	0	1		30748	3	1263	0	1		30748	3	450	0	1		30748	3	608	0	1		30748	3	582	0	1		30748	3	982	1	0.826006		30748	3	1258	0	1		30748
01.04.01	3	GO:protein complex assembly	GO:0006461	assembly of protein complexes	14.10	Cellular process.Cellular macromolecular complex assembly.Protein complex assembly	30748	4	787	0	1		30748	4	1263	0	1		30748	4	450	0	1		30748	4	608	0	1		30748	4	582	1	0.695537		30748	4	982	0	1		30748	4	1258	0	1		30748
07.02.09	3	GO:protein kinase activity	GO:0004672			Signaling.Signaling pathway.Protein kinase	30748	1224	787	39	0.931682		30748	1224	1263	66	0.390348		30748	1224	450	11	0.817192		30748	1224	608	40	0.0579549		30748	1224	582	18	1		30748	1224	982	42	1		30748	1224	1258	49	1		30748
04.02.10	3	GO:protein metabolism	GO:0019538	PROTEIN FATE (folding, modification, destination)	14	Metabolism.Primary metabolism.Protein metabolism and modification	30748	1652	787	58	0.32243		30748	1652	1263	86	0.368933		30748	1652	450	35	0.392776		30748	1652	608	46	0.291836		30748	1652	582	36	1		30748	1652	982	52	1		30748	1652	1258	71	1		30748
08.03.01	3	GO:protein translocase activity	GO:0015450			Transport overview.Primary Active Transporters.P-P-bond hydrolysis-driven transporters	30748	273	787	13	0.363743		30748	273	1263	16	0.956046		30748	273	450	6	1		30748	273	608	9	0.851887		30748	273	582	9	0.817192		30748	273	982	7	1		30748	273	1258	6	0.946949		30748
08.14.11	3	GO:protein transport	GO:0015031	protein transport	20.01.10	Transport overview.Macromolecule transport.Protein transport	30748	248	787	11	0.709063		30748	248	1263	11	1		30748	248	450	2	1		30748	248	608	10	0.399581		30748	248	582	5	1		30748	248	982	9	1		30748	248	1258	13	1		30748
05.01.02	3	GO:regulation of meiosis	GO:0040020			Regulation overview.Regulation of cell cycle.Regulation of meiosis	30748	5	787	0	1		30748	5	1263	0	1		30748	5	450	0	1		30748	5	608	0	1		30748	5	582	0	1		30748	5	982	0	1		30748	5	1258	0	1		30748
05.01.03	3	GO:regulation of mitosis	GO:0007088			Regulation overview.Regulation of cell cycle.Regulation of mitosis	30748	2	787	0	1		30748	2	1263	0	1		30748	2	450	0	1		30748	2	608	0	1		30748	2	582	0	1		30748	2	982	0	1		30748	2	1258	0	1		30748
05.02.03	3	GO:regulation of protein biosynthesis	GO:0006417			Regulation overview.Regulation of gene expression.Regulation of translation	30748	19	787	0	1		30748	19	1263	0	1		30748	19	450	0	1		30748	19	608	0	1		30748	19	582	0	1		30748	19	982	1	1		30748	19	1258	0	1		30748
07.02.13	3	GO:regulation of response to stress	GO:0080134			Signaling.Signaling pathway.Stress response Signaling	30748	1	787	0	1		30748	1	1263	0	1		30748	1	450	0	1		30748	1	608	0	1		30748	1	582	0	1		30748	1	982	0	1		30748	1	1258	0	1		30748
05.02.02	3	GO:regulation of transcription	GO:0045449	transcriptional control	11.02.03.04	Regulation overview.Regulation of gene expression.Regulation of transcription	30748	1904	787	46	1		30748	1904	1263	95	0.530853		30748	1904	450	25	1		30748	1904	608	42	1		30748	1904	582	38	1		30748	1904	982	70	1		30748	1904	1258	98	0.297763		30748
06.02.01	3	GO:response to abiotic stimulus	GO:0009628			Response to stimulus.Stress response.Abiotic stress response	30748	187	787	1	0.709063		30748	187	1263	19	0.0231939		30748	187	450	3	1		30748	187	608	3	1		30748	187	582	4	1		30748	187	982	8	1		30748	187	1258	10	1		30748
06.02.02	3	GO:response to biotic stimulus	GO:0009607	disease, virulence and defense	32.05	Response to stimulus.Stress response.Biotic stress response	30748	763	787	12	0.709063		30748	763	1263	18	0.222507		30748	763	450	13	1		30748	763	608	7	0.388736		30748	763	582	9	0.975526		30748	763	982	32	0.907839		30748	763	1258	29	1		30748
07.02.03	3	GO:rhythmic process	GO:0048511	rhythm (e.g. circadian, ultradian)	34.11.11	Signaling.Signaling pathway.Circadian clock Signaling	30748	52	787	1	1		30748	52	1263	1	1		30748	52	450	0	1		30748	52	608	2	1		30748	52	582	1	1		30748	52	982	2	1		30748	52	1258	4	1		30748
01.02.07	3	GO:ribosome biogenesis and assembly	GO:0042254	ribosome biogenesis	12.01	Cellular process.Cellular component organization and biogenesis.Ribosome organization and biogenesis	30748	43	787	0	1		30748	43	1263	1	1		30748	43	450	0	1		30748	43	608	2	1		30748	43	582	0	1		30748	43	982	4	0.530853		30748	43	1258	0	1		30748
08.14.15	3	GO:RNA transport	GO:0050658	RNA transport	20.01.21	Transport overview.Macromolecule transport.RNA transport	30748	20	787	2	0.709063		30748	20	1263	0	1		30748	20	450	0	1		30748	20	608	0	1		30748	20	582	0	1		30748	20	982	0	1		30748	20	1258	3	0.541344		30748
08.20.03	3	GO:secretion	GO:0046903	cellular export and secretion	20.09.16	Transport overview.Transport routes.Cellular export and secretion	30748	2	787	0	1		30748	2	1263	0	1		30748	2	450	0	1		30748	2	608	0	1		30748	2	582	0	1		30748	2	982	0	1		30748	2	1258	0	1		30748
02.02.02	3	GO:seed development	GO:0048316	seed	47.02.01.05	Development.Reproductive development.Seed development	30748	3	787	0	1		30748	3	1263	0	1		30748	3	450	0	1		30748	3	608	0	1		30748	3	582	0	1		30748	3	982	0	1		30748	3	1258	0	1		30748
02.02.03	3	GO:seed dormancy	GO:0010162			Development.Reproductive development.Seed dormancy	30748	2	787	0	1		30748	2	1263	1	0.817192		30748	2	450	0	1		30748	2	608	0	1		30748	2	582	0	1		30748	2	982	0	1		30748	2	1258	0	1		30748
01.02.05	3	GO:seed oilbody biogenesis	GO:0010344			Cellular process.Cellular component organization and biogenesis.Oil body organization and biogenesis	30748	7	787	0	1		30748	7	1263	0	1		30748	7	450	0	1		30748	7	608	0	1		30748	7	582	0	1		30748	7	982	0	1		30748	7	1258	0	1		30748
04.03.06	3	GO:terpenoid metabolism	GO:0006721			Metabolism.Secondary metabolism.Terpenoid metabolism	30748	323	787	17	0.155215		30748	323	1263	19	0.845046		30748	323	450	2	1		30748	323	608	0	0.0796701		30748	323	582	7	1		30748	323	982	5	0.801403		30748	323	1258	18	1		30748
07.02.14	3	GO:TOR signaling pathway	GO:0031929			Signaling.Signaling pathway.TOR Signaling pathway	30748	21	787	1	1		30748	21	1263	2	1		30748	21	450	0	1		30748	21	608	1	1		30748	21	582	3	0.158013		30748	21	982	1	1		30748	21	1258	2	1		30748
[truncated: 29 more columns]
